# Supplementary material for: Posttranscriptional regulation of PD-1 by PRMT5/WDR77 complex shapes T cell effector function and antitumor immunity
Source: J Clin Invest. 2026 Feb 2;136(3):e191469. doi: 10.1172/JCI191469 (PMC12867141; doi:10.1172/JCI191469)
Supplement: Supplemental table 1 [file jci-136-191469-s366.xlsx]

## Sheet: RBPbase studies
DescriptiveID	Year_Published		Reference	URL	PMID	Source_File	Reported_RBPs_in_Publication	Description	Control	Capture	Technique	Identification	Simplified_Technique	Cell_line	PRMT5	WDR77	IGF2BP3
Hs_HEK293-RIC	2012	Mol Cell	Baltz, A. G. et al. The mRNA-Bound Proteome and Its Global Occupancy Profile on Protein-Coding Transcripts. Mol Cell 46, 674-690 (2012)	http://doi.org/10.1016/j.molcel.2012.05.021	22681889	mmc1.xls	797	This is one of the two pioneer studies reporting the unbiased identification of RNA binding proteins. RIC was performed in HEK293 cells yielding ~800 RBPs, about 1/3 of which were novel.	noCL	polyA	Interactome Capture called mRNP Oligo(dT) Affinity Purification	RNA-binding protein	Mass spectrometry	HEK293	x	x	√
Hs_HeLa-RIC	2012	Cell	Castello, A. et al. Insights into RNA Biology from an Atlas of Mammalian mRNA-Binding Proteins. Cell 149, 1393-1406 (2012)	http://doi.org/10.1016/j.cell.2012.04.031	22658674	mmc1.xls	860	This is one of the two pioneer studies reporting the unbiased identification of RNA binding proteins. RIC was performed in Hela cells identifying 860 RBPs, about 1/3 of which were novel.	noCL	polyA	Interactome Capture	RNA-binding protein	Mass spectrometry	HeLa	√	x	√
Hs_HuH7-RIC	2015	Nat Commun	Beckmann, B. M. et al. The RNA-binding proteomes from yeast to man harbour conserved enigmRBPs. Nat Commun 6, 10127 (2015)	http://doi.org/10.1038/ncomms10127	26632259	ncomms10127-s3.xlsx	729	RIC was applied in this study to human hepatoma cells (HuH7) and S. cerevisiae . The RNA targets of one of the discovered RBPs, HSD17B10, were identified by iCLIP. This protein binds mitochondrial tRNAs, and a mutation-causing disease abrogates the interaction with RNA.	noCL	polyA	Interactome Capture	RNA-binding protein	Mass spectrometry	HuH7	x	x	√
Hs_HEK293-SONAR	2016	Mol Cell	Brannan, K.W. et al. SONAR Discovers RNA-Binding Proteins from Analysis of Large-Scale Protein-Protein Interactomes. Mol Cell 64, 282–293 (2016)	http://doi: 10.1016/j.molcel.2016.09.003	27720645	mmc2.xlsx	3854	SONAR is a computational approach that predicts RNA binding activity by analyzing large-scale affinity precipitation-MS protein-protein interactomes	with RNase treatment	total RNA	Interactome Capture	RNA-binding protein	Mass spectrometry	HEK293	√	√	x
Hs_microRNA-RIC	2017	Mol Cell	Treiber, T., Treiber, N., Plessmann, U., Harlander, S., Daiß, J.L., Eichner, N., Lehmann, G., Schall, K., Urlaub, H. and Meister, G., 2017. A compendium of RNA-binding proteins that regulate microRNA biogenesis. Molecular cell, 66(2), pp.270-284.	https://doi.org/10.1016/j.molcel.2017.03.014	28431233	1-s2.0-S1097276516000964-mmc3.xlsx	180	A large-scale biochemical screen identifies a broad layer of RBP-miRNA interactions	no control	pre-miRNA	Interactome Capture	RNA-binding protein	Mass spectrometry	11 different cell lines (B-MCF7, C-DLD1, G-LN229, H-HepG2, J-Jurkat, L-A549, M-SK-Mel28, N-SK-N-MC, P-DU-145, R-Raji, T-NTera2)	x	x	√
Hs_HEK293-pCLAP	2017	Journal of Proteome Research	Mullari, M., Lyon, D., Jensen, L. J., & Nielsen, M. L. (2017). Specifying RNA-Binding Regions in Proteins by Peptide Cross-Linking and Affinity Purification. Journal of Proteome Research. https://doi.org/10.1021/acs.jproteome.7b00042	https://doi.org/10.1021/acs.jproteome.7b00042	28648085	pr7b00042_si_001.xlsx	1938	peptide crosslinking and affinity purification	no control	polyA	Peptide Cross-linking and Affinity Purification	Neighboring peptide	Mass spectrometry	HEK293T	√	√	√
Hs_HeLa-RICK-hc	2018	Nature methods	Bao, X., Guo, X., Yin, M., Tariq, M., Lai, Y., Kanwal, S., Zhou, J., Li, N., Lv, Y., Pulido-Quetglas, C. and Wang, X., 2018. Capturing the interactome of newly transcribed RNA. Nature methods, 15(3), p.213.	https://doi.org/10.1038/nmeth.4595	29431736	41592_2018_BFnmeth4595_MOESM6_ESM.xlsx, Table 3a	1353	Newly transcribed RNA interactome using click chemistry (RICK), high-confidence list	noEU	total RNA	Newly transcribed RNA interactome using click chemistry (RICK)	RNA-binding protein	Mass spectrometry	HeLa	x	x	√
Hs_HeLa-RIC	2018	Nature methods	Bao, X., Guo, X., Yin, M., Tariq, M., Lai, Y., Kanwal, S., Zhou, J., Li, N., Lv, Y., Pulido-Quetglas, C. and Wang, X., 2018. Capturing the interactome of newly transcribed RNA. Nature methods, 15(3), p.213.	https://doi.org/10.1038/nmeth.4595	29431736	41592_2018_BFnmeth4595_MOESM6_ESM.xlsx, Table 3a	1353	Newly transcribed RNA interactome using click chemistry (RICK), high-confidence list	noEU	total RNA	Newly transcribed RNA interactome using click chemistry (RICK)	RNA-binding protein	Mass spectrometry	HeLa	x	x	√
Hs_HeLa-RIC+UV	2018	Nature methods	Bao, X., Guo, X., Yin, M., Tariq, M., Lai, Y., Kanwal, S., Zhou, J., Li, N., Lv, Y., Pulido-Quetglas, C. and Wang, X., 2018. Capturing the interactome of newly transcribed RNA. Nature methods, 15(3), p.213.	https://doi.org/10.1038/nmeth.4595	29431736	41592_2018_BFnmeth4595_MOESM6_ESM.xlsx, Table 3a	1353	Newly transcribed RNA interactome using click chemistry (RICK), high-confidence list	noEU	total RNA	Newly transcribed RNA interactome using click chemistry (RICK)	RNA-binding protein	Mass spectrometry	HeLa	x	x	√
Hs_CARIC	2018	PNAS	Huang, R., Han, M., Meng, L. and Chen, X., 2018. Transcriptome-wide discovery of coding and noncoding RNA-binding proteins. Proceedings of the National Academy of Sciences, 115(17), pp.E3879-E3887.	https://doi.org/10.1073/pnas.1718406115	29636419	pnas.1718406115.sd01.xlsx, Supplementary Table 1	597	Cemistry assisted RNA interactome capture	noCL / no4sU	total RNA	Click Chemistry-Assisted RNA Interactome Capture (CARIC)	RNA-binding protein	Mass spectrometry	HeLa	√	x	√
Hs_JURKAT-2018-RIC	2018	Nat Commun	Perez-Perri, J.I., Rogell, B., Schwarzl, T., Stein, F., Zhou, Y., Rettel, M., Brosig, A. and Hentze, M.W., 2018. Discovery of RNA-binding proteins and characterization of their dynamic responses by enhanced RNA interactome capture. Nature communications, 9(1), pp.1-13.	https://doi.org/10.1038/s41467-018-06557-8	30352994	Supp Table 1	588	RNA interactome capture (RIC) in JURKAT	noCL	polyA	Interactome Capture	RNA-binding protein	Mass spectrometry	JURKAT	x	x	√
Hs_JURKAT-2018-eRIC	2018	Nat Commun	Perez-Perri, J.I., Rogell, B., Schwarzl, T., Stein, F., Zhou, Y., Rettel, M., Brosig, A. and Hentze, M.W., 2018. Discovery of RNA-binding proteins and characterization of their dynamic responses by enhanced RNA interactome capture. Nature communications, 9(1), pp.1-13.	https://doi.org/10.1038/s41467-018-06557-8	30352994	Supp Table 1	683	Enhanced RNA interactome capture (eRIC) in JURKAT	noCL	polyA	Interactome Capture	RNA-binding protein	Mass spectrometry	JURKAT	x	x	√
Hs_HEK293-Cric-4hpi	2019	Mol Cell	Garcia-Moreno, M., Noerenberg, M., Ni, S., Järvelin, A.I., González-Almela, E., Lenz, C.E., Bach-Pages, M., Cox, V., Avolio, R., Davis, T. and Hester, S., 2019. System-wide profiling of RNA-binding proteins uncovers key regulators of virus infection. Molecular cell, 74(1), pp.196-211.	https://doi.org/10.1016/j.molcel.2019.01.017	30799147	Table S1	794	RBPs from uninfected HEK293 cells	no control	polyA	Comparative Interactome Capture	RNA-binding protein	Mass spectrometry	HEK293	x	x	√
Hs_HEK293-Cric-18hpi	2019	Mol Cell	Garcia-Moreno, M., Noerenberg, M., Ni, S., Järvelin, A.I., González-Almela, E., Lenz, C.E., Bach-Pages, M., Cox, V., Avolio, R., Davis, T. and Hester, S., 2019. System-wide profiling of RNA-binding proteins uncovers key regulators of virus infection. Molecular cell, 74(1), pp.196-211.	https://doi.org/10.1016/j.molcel.2019.01.017	30799147	Table S1	794	RBPs from uninfected HEK293 cells	no control	polyA	Comparative Interactome Capture	RNA-binding protein	Mass spectrometry	HEK293	x	x	√
Hs_OOPS_HEK293	2019	Nature biotechnology	Queiroz, R.M., Smith, T., Villanueva, E., Marti-Solano, M., Monti, M., Pizzinga, M., Mirea, D.M., Ramakrishna, M., Harvey, R.F., Dezi, V. and Thomas, G.H., 2019. Comprehensive identification of RNA–protein interactions in any organism using orthogonal organic phase separation (OOPS). Nature biotechnology, 37(2), pp.169-178.	https://doi.org/10.1038/s41587-018-0001-2	30607034	Supplementary Table 2	1410	Orthogonal organic phase separation, HEK293	noCL	total RNA	Orthogonal Organic Phase Separation (OOPS)	RNA-binding protein	Mass spectrometry	HEK293	√	x	x
Hs_OOPS_MCF10A	2019	Nature biotechnology	Queiroz, R.M., Smith, T., Villanueva, E., Marti-Solano, M., Monti, M., Pizzinga, M., Mirea, D.M., Ramakrishna, M., Harvey, R.F., Dezi, V. and Thomas, G.H., 2019. Comprehensive identification of RNA–protein interactions in any organism using orthogonal organic phase separation (OOPS). Nature biotechnology, 37(2), pp.169-178.	https://doi.org/10.1038/s41587-018-0001-2	30607034	Supplementary Table 2	1165	Orthogonal organic phase separation, MCF10A	noCL	total RNA	Orthogonal Organic Phase Separation (OOPS)	RNA-binding protein	Mass spectrometry	MCF10A	√	√	x
Hs_PTex_0015	2019	Nat Commun	Urdaneta, E.C., Vieira-Vieira, C.H., Hick, T., Wessels, H.H., Figini, D., Moschall, R., Medenbach, J., Ohler, U., Granneman, S., Selbach, M. and Beckmann, B.M., 2019. Purification of cross-linked RNA-protein complexes by phenol-toluol extraction. Nature communications, 10(1), pp.1-17.	https://doi.org/10.1038/s41467-019-08942-3	30824702	Supplementary Data 1	>3000	Phenol-toluol extraction	noCL	total RNA	Phenol-Toluol Extraction Interactome Capture	RNA-binding protein	Mass spectrometry	HEK293	√	x	√
Hs_PTex_015	2019	Nat Commun	Urdaneta, E.C., Vieira-Vieira, C.H., Hick, T., Wessels, H.H., Figini, D., Moschall, R., Medenbach, J., Ohler, U., Granneman, S., Selbach, M. and Beckmann, B.M., 2019. Purification of cross-linked RNA-protein complexes by phenol-toluol extraction. Nature communications, 10(1), pp.1-17.	https://doi.org/10.1038/s41467-019-08942-3	30824702	Supplementary Data 1	>3000	Phenol-toluol extraction	noCL	total RNA	Phenol-Toluol Extraction Interactome Capture	RNA-binding protein	Mass spectrometry	HEK293	√	x	√
Hs_PTex_15	2019	Nat Commun	Urdaneta, E.C., Vieira-Vieira, C.H., Hick, T., Wessels, H.H., Figini, D., Moschall, R., Medenbach, J., Ohler, U., Granneman, S., Selbach, M. and Beckmann, B.M., 2019. Purification of cross-linked RNA-protein complexes by phenol-toluol extraction. Nature communications, 10(1), pp.1-17.	https://doi.org/10.1038/s41467-019-08942-3	30824702	Supplementary Data 1	>3000	Phenol-toluol extraction	noCL	total RNA	Phenol-Toluol Extraction Interactome Capture	RNA-binding protein	Mass spectrometry	HEK293	√	x	√
Hs_XRNAX-HEK293	2019	Cell	Trendel, J., Schwarzl, T., Horos, R., Prakash, A., Bateman, A., Hentze, M.W. and Krijgsveld, J., 2019. The human RNA-binding proteome and its dynamics during translational arrest. Cell, 176(1-2), pp.391-403.	https://doi.org/10.1016/j.cell.2018.11.004	30528433	Table S2	>700	XRNAX purifies protein-crosslinked RNA of all biotypes from UV-crosslinked cells in HEK293	no control	total RNA	Interactome Capture	RNA-binding protein	Mass spectrometry	HEK293	√	√	√
Hs_XRNAX-HeLa	2019	Cell	Trendel, J., Schwarzl, T., Horos, R., Prakash, A., Bateman, A., Hentze, M.W. and Krijgsveld, J., 2019. The human RNA-binding proteome and its dynamics during translational arrest. Cell, 176(1-2), pp.391-403.	https://doi.org/10.1016/j.cell.2018.11.004	30528433	Table S2	>700	XRNAX purifies protein-crosslinked RNA of all biotypes from UV-crosslinked cells in HeLa	no control	total RNA	Interactome Capture	RNA-binding protein	Mass spectrometry	HeLa	x	x	√
Hs_XRNAX-MCF7	2019	Cell	Trendel, J., Schwarzl, T., Horos, R., Prakash, A., Bateman, A., Hentze, M.W. and Krijgsveld, J., 2019. The human RNA-binding proteome and its dynamics during translational arrest. Cell, 176(1-2), pp.391-403.	https://doi.org/10.1016/j.cell.2018.11.004	30528433	Table S2	>700	XRNAX purifies protein-crosslinked RNA of all biotypes from UV-crosslinked cells in MCF7	no control	total RNA	Interactome Capture	RNA-binding protein	Mass spectrometry	MCF7	x	x	x
Hs_Cyto-eRIC	2020	Nucleic Acids Research	Backlund, M., Stein, F., Rettel, M., Schwarzl, T., Perez-Perri, J. I., Brosig, A., … Kulozik, A. E. (2020). Plasticity of nuclear and cytoplasmic stress responses of RNA-binding proteins. Nucleic Acids Research.	https://doi.org/10.1093/nar/gkaa256	30741581	Supplementary Tables S1	819	Enhanced RNA interactome capture (eRIC) analysis preceded by cytoplasmic fractionation	noCL	polyA from cytosol	Interactome Capture	RNA-binding protein	Mass spectrometry	HuH7	x	x	√
Hs_Nucl-eRIC	2020	Nucleic Acids Research	Backlund, M., Stein, F., Rettel, M., Schwarzl, T., Perez-Perri, J. I., Brosig, A., … Kulozik, A. E. (2020). Plasticity of nuclear and cytoplasmic stress responses of RNA-binding proteins. Nucleic Acids Research.	https://doi.org/10.1093/nar/gkaa256	30741581	Supplementary Tables S1	819	Enhanced RNA interactome capture (eRIC) analysis preceded by cytoplasmic fractionation	noCL	polyA from nucleus	Interactome Capture	RNA-binding protein	Mass spectrometry	HuH7	x	x	√
Hs_hESCs_RIC	2021	Cell Rep	Dvir, S., et al. Uncovering the RNA-binding protein landscape in the pluripotency network of human embryonic stem cells. Cell Rep, 35(9):109198 (2021)	https://doi: 10.1016/j.celrep.2021.109198	34077720	mmc2.xlsx	810	UV light-mediated cross-linking of RNAs to proteins in living cells, followed by oligo(dT) purification of poly(A)-RNA-protein complexes and mass spectrometry analysis of captured proteins	noCL	polyA	Interactome Capture	RNA-binding protein	Mass spectrometry	Embryonic stem cell	x	x	√
Hs_HeLa_LEAP	2023	Nat Commun	Kristofich, J., Signal-noise metrics for RNA binding protein identification reveal broad spectrum protein-RNA interaction frequencies and dynamics. Nature communications, 14(1):5868 (2023)	doi: 10.1038/s41467-023-41284-9	37735163	41467_2023_41284_MOESM6_ESM.xlsx	1794	LEAP-RBP (Liquid-Emulsion-Assisted-Purification of RNABound Protein) for the selective, quantitative recovery of UV-crosslinked RNAprotein complexes	noCL	total RNA	Phenol-Toluol Extraction Interactome Capture	RNA-binding protein	Mass spectrometry	HeLa	√	x	x
