# Supplementary material for: Posttranscriptional regulation of PD-1 by PRMT5/WDR77 complex shapes T cell effector function and antitumor immunity
Source: J Clin Invest. 2026 Feb 2;136(3):e191469. doi: 10.1172/JCI191469 (PMC12867141; doi:10.1172/JCI191469)
Supplement: Supplemental table 2 [file jci-136-191469-s367.xlsx]

## Sheet: Table S2
ENSEMBL	SYMBOL	chr	chromStart	chromEnd	name	strand	blockCount	blockSizes	blockStarts	RPM.IP	RPM.input	log2FC	pvalue	fdr	score
ENSG00000000419	DPM1	chr20	50958370	50958420	1	-	1	50	0	1.22	1.1	0.879238	2.37202e-11	3.96896e-10	10.6249
ENSG00000000457	SCYL3	chr1	169888879	169893801	2	-	1	4922	0	0.2	0.09	1.82443	2.1215e-11	3.61415e-10	10.6734
ENSG00000001084	GCLC	chr6	53544678	53544928	3	-	1	250	0	2.8	0.74	2.97452	2.49102e-14	4.81884e-13	13.6036
ENSG00000001167	NFYA	chr6	41072998	41079067	4	+	1	6069	0	1.3	0.39	2.78376	2.08306e-11	3.44544e-10	10.6813
ENSG00000001461	NIPAL3	chr1	24419362	24419637	5	+	1	275	0	3.09	1.08	2.22737	4.88066e-12	8.15424e-11	11.3115
ENSG00000001461	NIPAL3	chr1	24440183	24440233	6	+	1	50	0	0.4	0.13	2.37967	7.98945e-13	1.47016e-11	12.0975
ENSG00000001497	LAS1L	chrX	65533717	65534761	7	-	1	1044	0	5.18	1.34	2.80986	1.38686e-12	2.41494e-11	11.858
ENSG00000001497	LAS1L	chrX	65524069	65524119	8	-	1	50	0	0.38	0.15	2.05889	4.46037e-12	7.96512e-11	11.3506
ENSG00000001497	LAS1L	chrX	65512839	65512864	9	-	1	25	0	0.34	0.22	1.34755	1.26149e-12	2.3322e-11	11.8991
ENSG00000002330	BAD	chr11	64284617	64284665	10	-	1	48	0	2.44	0.19	4.38647	1.14608e-68	8.97494e-67	67.9408
ENSG00000002330	BAD	chr11	64277029	64284392	11	-	1	7363	0	24.11	3.74	3.42577	4.47861e-119	5.78339e-117	118.349
ENSG00000002330	BAD	chr11	64269954	64276904	12	-	1	6950	0	48.25	19.19	2.07998	3.84495e-22	1.07807e-20	21.4151
ENSG00000002549	LAP3	chr4	17577497	17585064	13	+	1	7567	0	12.57	7.6	1.62113	1.79259e-12	3.05577e-11	11.7465
ENSG00000002586	CD99	chrX	2691186	2691796	14	+	1	610	0	28.08	13.06	2.52857	6.89905e-20	1.78309e-18	19.1612
ENSG00000002586	CD99	chrX	2692246	2727302	15	+	1	35056	0	130.24	49.18	2.36912	1.87941e-170	3.29877e-168	169.726
ENSG00000002586	CD99	chrX	2733665	2741139	16	+	1	7474	0	100.95	53.29	1.55982	1.54241e-14	2.9761e-13	13.8118
ENSG00000002586	CD99	chrX	2741189	2741214	17	+	1	25	0	1.04	0.91	0.909802	1.05375e-19	2.82316e-18	18.9773
ENSG00000002586	CD99	chrY	2691186	2691796	18	+	2	241,9	0,601	28.92	13.58	2.50489	4.98883e-20	1.29762e-18	19.302
ENSG00000002586	CD99	chrY	2692246	2727302	19	+	9	7,33,48,45,69,48,51,114,10	0,22175,25358,27414,28109,30380,31067,34013,35046	145.67	69.61	1.87164	1.4625e-186	2.77903e-184	185.835
ENSG00000002586	CD99	chrY	2733365	2733390	20	+	1	25	0	0.18	0.06	2.34104	9.75023e-13	1.81886e-11	12.011
ENSG00000002586	CD99	chrY	2733665	2741139	21	+	3	7,57,361	0,4534,7113	108.56	56.65	1.53522	1.68438e-14	3.24431e-13	13.7736
ENSG00000002586	CD99	chrY	2741189	2741214	22	+	1	25	0	1.05	0.93	0.903215	8.9815e-20	2.41501e-18	19.0467
ENSG00000122687	MRM2	chr7	2239666	2239691	23	-	1	25	0	0.13	0.02	3.22239	3.85429e-11	6.44803e-10	10.4141
ENSG00000122687	MRM2	chr7	2238936	2239591	24	-	1	655	0	1.62	0.46	2.5471	1.51194e-13	2.81433e-12	12.8205
ENSG00000122687	MRM2	chr7	2235461	2238036	25	-	1	2575	0	1.71	1.03	1.51228	2.52465e-12	4.4249e-11	11.5978
ENSG00000122687	MRM2	chr7	2234736	2234886	26	-	1	150	0	2.75	2	1.24201	4.1054e-12	7.14905e-11	11.3866
ENSG00000122687	MRM2	chr7	2234686	2234711	27	-	1	25	0	0.45	0.38	0.993938	7.28338e-11	1.19657e-09	10.1377
ENSG00000002822	MAD1L1	chr7	2149135	2149235	28	-	1	100	0	0.75	0.2	2.65818	5.14438e-13	9.43812e-12	12.2887
ENSG00000002834	LASP1	chr17	38870108	38870133	29	+	1	25	0	0.38	0.28	1.15503	1.98843e-11	3.39873e-10	10.7015
ENSG00000002834	LASP1	chr17	38915128	38918611	30	+	1	3483	0	0.36	0.19	1.62593	1.49725e-16	3.46337e-15	15.8247
ENSG00000003056	M6PR	chr12	8945519	8949645	31	-	1	4126	0	9.02	3.96	2.07889	1.85752e-12	3.14491e-11	11.7311
ENSG00000004059	ARF5	chr7	127588410	127591568	32	+	1	3158	0	128.82	109.56	1.09422	4.71096e-16	9.97622e-15	15.3269
ENSG00000244045	TMEM199	chr17	28360792	28360842	33	+	1	50	0	1.71	0.91	1.52908	3.44671e-11	5.67293e-10	10.4626
ENSG00000004142	POLDIP2	chr17	28353741	28357527	34	-	1	3786	0	24.33	9.72	2.14306	3.14894e-12	5.19442e-11	11.5018
ENSG00000004142	POLDIP2	chr17	28348107	28350508	35	-	1	2401	0	9.12	5.39	1.49685	3.12253e-13	5.64507e-12	12.5055
ENSG00000004142	POLDIP2	chr17	28347732	28347782	36	-	1	50	0	0.94	0.62	1.33647	1.91272e-15	4.11041e-14	14.7183
ENSG00000004142	POLDIP2	chr17	28347607	28347657	37	-	1	50	0	0.7	0.49	1.2614	1.49766e-11	2.54109e-10	10.8246
ENSG00000004142	POLDIP2	chr17	28347507	28347557	38	-	1	50	0	1.03	0.83	1.02419	2.00017e-11	3.34464e-10	10.6989
ENSG00000004455	AK2	chr1	33013185	33013210	39	-	1	25	0	1.16	1.28	0.587928	3.48798e-11	5.85286e-10	10.4574
ENSG00000004455	AK2	chr1	33010485	33010635	40	-	1	150	0	1.28	0.53	2.03729	4.53078e-12	7.86023e-11	11.3438
ENSG00000004468	CD38	chr4	15778352	15778602	41	+	1	250	0	4.18	1.53	2.35498	2.29092e-15	4.70405e-14	14.64
ENSG00000004478	FKBP4	chr12	2794969	2795244	42	+	1	275	0	40.55	10.25	2.7004	4.53513e-25	1.43914e-23	24.3434
ENSG00000004478	FKBP4	chr12	2796314	2799857	43	+	1	3543	0	24.2	9.61	2.0831	2.55227e-14	4.8398e-13	13.5931
ENSG00000004478	FKBP4	chr12	2800105	2803307	44	+	1	3202	0	28.76	24.19	1.03979	1.54664e-14	3.02385e-13	13.8106
ENSG00000004478	FKBP4	chr12	2803757	2803857	45	+	1	100	0	2	1.62	1.07779	5.73301e-12	9.99156e-11	11.2416
ENSG00000004487	KDM1A	chr1	23019492	23030613	46	+	1	11121	0	16.88	4.13	3.48142	4.31194e-16	9.08846e-15	15.3653
ENSG00000004487	KDM1A	chr1	23044430	23044480	47	+	1	50	0	0.35	0.1	2.57318	3.17501e-12	5.62044e-11	11.4983
ENSG00000004534	RBM6	chr3	50057977	50058425	48	+	1	448	0	0.29	0.09	2.50001	6.05484e-11	9.97395e-10	10.2179
ENSG00000004534	RBM6	chr3	50062090	50066377	49	+	1	4287	0	4.37	2.15	1.7697	1.14226e-16	2.52073e-15	15.9422
ENSG00000004534	RBM6	chr3	50075324	50077076	50	+	1	1752	0	0.49	0.16	2.30975	4.60305e-11	7.58684e-10	10.337
ENSG00000004777	ARHGAP33	chr19	35775589	35775614	51	+	1	25	0	0.13	0.02	3.1964	5.78675e-11	9.55037e-10	10.2376
ENSG00000004777	ARHGAP33	chr19	35775639	35775664	52	+	1	25	0	0.15	0.05	2.27753	8.42162e-11	1.37908e-09	10.0746
ENSG00000004777	ARHGAP33	chr19	35781021	35781046	53	+	1	25	0	0.13	0.02	3.54432	4.01826e-11	6.71586e-10	10.396
ENSG00000004779	NDUFAB1	chr16	23582260	23596316	54	-	1	14056	0	58.59	27.46	1.7151	7.51455e-14	1.38588e-12	13.1241
ENSG00000004779	NDUFAB1	chr16	23581138	23581885	55	-	1	747	0	2.45	2.66	0.611848	3.27125e-12	5.82769e-11	11.4853
ENSG00000004897	CDC27	chr17	47189147	47189247	56	-	1	100	0	0.97	0.18	3.3605	3.3003e-15	6.87374e-14	14.4814
ENSG00000004897	CDC27	chr17	47181589	47181614	57	-	1	25	0	0.26	0.16	1.46076	4.23909e-11	7.07887e-10	10.3727
ENSG00000004961	HCCS	chrX	11111375	11112100	58	+	1	725	0	3.79	1.57	2.11242	5.82364e-20	1.53547e-18	19.2348
ENSG00000004975	DVL2	chr17	7234103	7234428	59	-	1	325	0	2.69	0.68	2.98901	1.65671e-12	2.94548e-11	11.7808
ENSG00000004975	DVL2	chr17	7229879	7230081	60	-	1	202	0	1.26	0.82	1.36505	2.11304e-11	3.52037e-10	10.6751
ENSG00000004975	DVL2	chr17	7227223	7227776	61	-	1	553	0	2.76	1.15	2.02038	2.0283e-11	3.3374e-10	10.6929
ENSG00000004975	DVL2	chr17	7225966	7225991	62	-	1	25	0	0.15	0.05	2.41504	3.19036e-11	5.37784e-10	10.4962
ENSG00000005007	UPF1	chr19	18832083	18832358	63	+	1	275	0	3.51	0.63	3.27849	4.92901e-12	8.16982e-11	11.3072
ENSG00000005007	UPF1	chr19	18867376	18867401	64	+	1	25	0	0.14	0.03	2.86942	4.8641e-11	8.10023e-10	10.313
ENSG00000005007	UPF1	chr19	18867426	18867451	65	+	1	25	0	0.15	0.04	2.52124	3.35074e-11	5.63539e-10	10.4749
ENSG00000005007	UPF1	chr19	18867676	18867726	66	+	1	50	0	0.58	0.36	1.41802	3.80611e-11	6.26468e-10	10.4195
ENSG00000005022	SLC25A5	chrX	119468443	119470102	67	+	1	1659	0	188.39	141.11	1.33314	5.86748e-22	1.63046e-20	21.2315
ENSG00000005022	SLC25A5	chrX	119470939	119470964	68	+	1	25	0	3.59	4.38	0.438846	9.9804e-19	2.56175e-17	18.0009
ENSG00000005059	MCUB	chr4	109560245	109660202	69	+	1	99957	0	10.14	4.64	2.16744	2.21543e-16	4.81314e-15	15.6545
ENSG00000005075	POLR2J	chr7	102478810	102478910	70	-	1	100	0	14.38	13.48	1.00775	1.59021e-28	5.7215e-27	27.7985
ENSG00000005075	POLR2J	chr7	102473427	102476223	71	-	1	2796	0	145.19	68.49	2.13061	8.50581e-17	1.86913e-15	16.0703
ENSG00000005156	LIG3	chr17	34980611	34983015	72	+	1	2404	0	0.27	0.16	1.46968	1.59547e-11	2.74494e-10	10.7971
ENSG00000005194	CIAPIN1	chr16	57439319	57440981	73	-	1	1662	0	4.89	3.51	1.20633	1.38621e-13	2.65157e-12	12.8582
ENSG00000005194	CIAPIN1	chr16	57429136	57432544	74	-	1	3408	0	7.51	4.35	1.51451	1.80736e-12	3.12898e-11	11.743
ENSG00000005206	SPPL2B	chr19	2328708	2330304	75	+	1	1596	0	0.67	0.21	2.97121	1.63118e-13	3.13403e-12	12.7875
ENSG00000005249	PRKAR2B	chr7	107044804	107044929	76	+	1	125	0	0.89	0.1	3.84815	1.64258e-12	2.88141e-11	11.7845
ENSG00000005249	PRKAR2B	chr7	107044979	107045004	77	+	1	25	0	0.14	0.02	3.61961	1.37678e-11	2.37567e-10	10.8611
ENSG00000005339	CREBBP	chr16	3850576	3850701	78	-	1	125	0	1.52	0.87	1.639	1.91295e-11	3.11685e-10	10.7183
ENSG00000005436	GCFC2	chr2	75710670	75710985	79	-	1	315	0	2.57	0.53	3.17267	7.37775e-13	1.33431e-11	12.1321
ENSG00000005448	WDR54	chr2	74421753	74422364	80	+	1	611	0	13.25	9.54	1.306	2.85042e-25	9.13322e-24	24.5451
ENSG00000005448	WDR54	chr2	74422883	74422908	81	+	1	25	0	0.7	0.63	0.887328	2.1149e-13	4.11416e-12	12.6747
ENSG00000005448	WDR54	chr2	74423319	74425454	82	+	1	2135	0	23.76	22.03	0.848236	7.06479e-13	1.25495e-11	12.1509
ENSG00000005448	WDR54	chr2	74425479	74425582	83	+	1	103	0	0.83	0.82	0.736966	9.15745e-12	1.59983e-10	11.0382
ENSG00000005448	WDR54	chr2	74425682	74425732	84	+	1	50	0	0.74	0.31	1.99706	1.57577e-18	3.95079e-17	17.8025
ENSG00000005486	RHBDD2	chr7	75879023	75881377	85	+	1	2354	0	7.43	3.49	2.00706	2.45874e-25	7.88432e-24	24.6093
ENSG00000005486	RHBDD2	chr7	75881477	75883755	86	+	1	2278	0	13.8	10.54	1.13803	3.68257e-12	6.05472e-11	11.4338
ENSG00000005486	RHBDD2	chr7	75883780	75888273	87	+	1	4493	0	12.48	10.97	0.944126	1.39557e-12	2.44083e-11	11.8552
ENSG00000005486	RHBDD2	chr7	75888573	75888598	88	+	1	25	0	0.47	0.4	0.974005	6.12285e-11	1.00962e-09	10.213
ENSG00000005486	RHBDD2	chr7	75888623	75888773	89	+	1	150	0	3.88	3.29	0.96474	4.5478e-13	8.42115e-12	12.3422
ENSG00000005801	ZNF195	chr11	3377895	3379132	90	-	1	1237	0	1.02	0.32	2.51504	1.29548e-13	2.45948e-12	12.8876
ENSG00000005801	ZNF195	chr11	3371050	3373579	91	-	1	2529	0	1.92	1.11	1.54732	6.11272e-12	1.03967e-10	11.2138
ENSG00000005810	MYCBP2	chr13	77326686	77326861	92	-	1	175	0	1.11	0.12	4.02461	1.47006e-11	2.47056e-10	10.8327
ENSG00000005810	MYCBP2	chr13	77326536	77326561	93	-	1	25	0	0.13	0.02	3.71097	7.28323e-11	1.19657e-09	10.1377
ENSG00000005812	FBXL3	chr13	77021838	77027078	94	-	1	5240	0	2.03	0.44	3.09217	3.79916e-12	6.56507e-11	11.4203
ENSG00000005882	PDK2	chr17	50094886	50095704	95	+	1	818	0	5.28	3.28	1.51119	2.09831e-18	5.09001e-17	17.6781
ENSG00000005882	PDK2	chr17	50096275	50105934	96	+	1	9659	0	7.61	4.51	1.49712	1.21021e-21	3.41117e-20	20.9171
ENSG00000006007	GDE1	chr16	19521816	19522041	97	-	1	225	0	2.94	1.19	2.06143	2.488e-14	4.82947e-13	13.6041
ENSG00000006015	REX1BD	chr19	18588795	18592337	98	+	1	3542	0	67.59	22.94	2.26649	4.17298e-16	8.69434e-15	15.3796
ENSG00000006047	YBX2	chr17	7294285	7294335	99	-	1	50	0	0.32	0.05	3.54595	8.0882e-13	1.50942e-11	12.0921
ENSG00000006047	YBX2	chr17	7290304	7290504	100	-	1	200	0	1.75	0.77	1.93229	1.30952e-11	2.17055e-10	10.8829
ENSG00000006047	YBX2	chr17	7289975	7290279	101	-	1	304	0	1.27	0.65	1.69704	1.73255e-11	2.86889e-10	10.7613
ENSG00000006062	MAP3K14	chr17	45312417	45317014	102	-	1	4597	0	0.52	0.11	3.32988	1.60146e-11	2.6743e-10	10.7955
ENSG00000006062	MAP3K14	chr17	45290634	45290784	103	-	1	150	0	0.91	0.18	3.14685	1.96261e-11	3.2786e-10	10.7072
ENSG00000006118	TMEM132A	chr11	60936408	60936433	104	+	1	25	0	0.14	0.03	3.00998	2.37162e-11	4.02844e-10	10.625
ENSG00000006125	AP2B1	chr17	35587373	35587471	105	+	1	98	0	0.78	0.33	1.95568	3.54352e-14	7.10273e-13	13.4506
ENSG00000006125	AP2B1	chr17	35587646	35600953	106	+	1	13307	0	3.59	1.76	1.79412	4.81549e-17	1.09471e-15	16.3174
ENSG00000006125	AP2B1	chr17	35600978	35605722	107	+	1	4744	0	0.41	0.29	1.22072	3.87547e-13	7.40784e-12	12.4117
ENSG00000006194	ZNF263	chr16	3283557	3283807	108	+	1	250	0	3.48	1.45	2.17974	6.59158e-13	1.16392e-11	12.181
ENSG00000006327	TNFRSF12A	chr16	3020416	3020491	109	+	1	75	0	0.66	0.2	2.45043	4.56698e-14	8.98871e-13	13.3404
ENSG00000006327	TNFRSF12A	chr16	3020741	3021581	110	+	1	840	0	1.47	0.4	2.59325	5.19396e-16	1.12159e-14	15.2845
ENSG00000006327	TNFRSF12A	chr16	3021606	3021987	111	+	1	381	0	2.87	0.69	2.82756	5.61468e-13	1.0179e-11	12.2507
ENSG00000006451	RALA	chr7	39623646	39623821	112	+	1	175	0	1.73	0.73	2.10851	3.73683e-12	6.34893e-11	11.4275
ENSG00000006451	RALA	chr7	39686651	39686676	113	+	1	25	0	0.3	0.15	1.69188	8.00013e-15	1.68672e-13	14.0969
ENSG00000006634	DBF4	chr7	87876542	87876692	114	+	1	150	0	1.97	1.16	1.6192	5.5008e-12	9.28335e-11	11.2596
ENSG00000006652	IFRD1	chr7	112450507	112450532	115	+	1	25	0	0.79	0.51	1.82918	4.40304e-11	7.18459e-10	10.3562
ENSG00000006695	COX10	chr17	14069545	14069570	116	+	1	25	0	0.19	0.04	2.87082	1.27865e-14	2.66533e-13	13.8932
ENSG00000006695	COX10	chr17	14069595	14069645	117	+	1	50	0	0.46	0.25	1.58858	6.03385e-11	9.9305e-10	10.2194
ENSG00000006712	PAF1	chr19	39390130	39391006	118	-	1	876	0	8.18	7.38	0.96399	5.59938e-13	1.01443e-11	12.2519
ENSG00000006712	PAF1	chr19	39386053	39388658	119	-	1	2605	0	14.29	3.82	2.67845	7.0303e-15	1.38915e-13	14.153
ENSG00000006744	ELAC2	chr17	13017710	13017985	120	-	1	275	0	6.05	2.14	2.58515	1.22806e-14	2.41615e-13	13.9108
ENSG00000006744	ELAC2	chr17	12992786	12992986	121	-	1	200	0	1.59	0.51	3.05693	1.14746e-11	1.89629e-10	10.9403
ENSG00000007047	MARK4	chr19	45263142	45263344	122	+	1	202	0	0.8	0.48	1.46714	6.19864e-16	1.38445e-14	15.2077
ENSG00000007047	MARK4	chr19	45278566	45280374	123	+	1	1808	0	0.36	0.1	2.56422	2.87093e-12	5.08925e-11	11.542
ENSG00000007047	MARK4	chr19	45280399	45280615	124	+	1	216	0	1.36	0.69	1.80471	2.93933e-12	5.17183e-11	11.5318
ENSG00000007047	MARK4	chr19	45302478	45302503	125	+	1	25	0	0.34	0.25	1.19265	5.89996e-11	9.73276e-10	10.2292
ENSG00000007047	MARK4	chr19	45302528	45302628	126	+	1	100	0	1.41	0.94	1.31842	1.86583e-12	3.37997e-11	11.7291
ENSG00000007080	CCDC124	chr19	17933014	17935111	127	+	1	2097	0	7.39	0.62	4.29189	5.06566e-180	9.36687e-178	179.295
ENSG00000007080	CCDC124	chr19	17935186	17943977	128	+	1	8791	0	288.92	71.16	2.67386	2.62701e-14	4.89434e-13	13.5805
ENSG00000007168	PAFAH1B1	chr17	2593653	2593928	129	+	1	275	0	7.57	0.94	3.7419	1.72563e-12	2.99925e-11	11.7631
ENSG00000007168	PAFAH1B1	chr17	2672664	2672739	130	+	1	75	0	0.45	0.06	3.80012	1.55343e-11	2.66839e-10	10.8087
ENSG00000007237	GAS7	chr17	10198269	10198606	131	-	1	337	0	5.53	3.08	1.60594	8.03503e-15	1.60463e-13	14.095
ENSG00000007237	GAS7	chr17	9926751	9943223	132	-	1	16472	0	3.25	1.52	1.87774	1.38964e-11	2.29632e-10	10.8571
ENSG00000007237	GAS7	chr17	9917230	9917305	133	-	1	75	0	0.57	0.13	2.99742	5.60145e-13	1.0322e-11	12.2517
ENSG00000007237	GAS7	chr17	9916980	9917205	134	-	1	225	0	1.57	0.26	3.4158	8.75931e-12	1.44504e-10	11.0575
ENSG00000007255	TRAPPC6A	chr19	45162952	45178232	135	-	1	15280	0	43.14	8.83	2.97138	7.30456e-14	1.35455e-12	13.1364
ENSG00000007376	RPUSD1	chr16	787972	788371	136	-	1	399	0	2.05	0.58	2.52937	1.66515e-17	3.90489e-16	16.7785
ENSG00000007376	RPUSD1	chr16	787444	787747	137	-	1	303	0	3.22	1.4	1.9517	1.82872e-12	3.22206e-11	11.7379
ENSG00000007376	RPUSD1	chr16	786922	787419	138	-	1	497	0	2.45	1.25	1.73466	7.97014e-15	1.6409e-13	14.0985
ENSG00000007376	RPUSD1	chr16	785948	785973	139	-	1	25	0	0.21	0.1	1.78643	1.30211e-11	2.25008e-10	10.8854
ENSG00000007376	RPUSD1	chr16	785523	785923	140	-	1	400	0	7.1	3.06	2.07723	2.19392e-12	3.67926e-11	11.6588
ENSG00000007392	LUC7L	chr16	228395	229446	141	-	1	1051	0	4.98	1.67	2.41847	6.90704e-19	1.71779e-17	18.1607
ENSG00000007392	LUC7L	chr16	220680	227349	142	-	1	6669	0	5.27	1.85	2.23084	2.54626e-28	9.04376e-27	27.5941
ENSG00000007392	LUC7L	chr16	199100	199150	143	-	1	50	0	0.51	0.29	1.56067	1.44488e-11	2.46546e-10	10.8402
ENSG00000007392	LUC7L	chr16	189943	190118	144	-	1	175	0	2.2	0.23	4.13081	3.1141e-12	5.29808e-11	11.5067
ENSG00000007392	LUC7L	chr16	189218	189343	145	-	1	125	0	1.56	0.43	2.86728	9.84764e-16	2.10064e-14	15.0067
ENSG00000007516	BAIAP3	chr16	1349249	1349441	146	+	1	192	0	5.15	1.12	3.11939	1.87212e-14	3.66772e-13	13.7277
ENSG00000007520	TSR3	chr16	1349239	1351868	147	-	1	2629	0	113.09	18	3.73061	2.17252e-13	3.78678e-12	12.663
ENSG00000007541	PIGQ	chr16	574165	574440	148	+	1	275	0	2.52	0.58	2.91459	4.96105e-14	9.57275e-13	13.3044
ENSG00000007541	PIGQ	chr16	583687	583737	149	+	1	50	0	0.31	0.09	2.45022	1.58283e-11	2.7226e-10	10.8006
ENSG00000007545	CRAMP1	chr16	1614640	1614665	150	+	1	25	0	0.16	0.02	3.5025	3.79912e-13	7.26608e-12	12.4203
ENSG00000007545	CRAMP1	chr16	1614690	1614715	151	+	1	25	0	0.15	0.02	3.52124	3.89371e-12	6.98257e-11	11.4096
ENSG00000007545	CRAMP1	chr16	1614740	1614790	152	+	1	50	0	0.29	0.03	4.21348	4.52201e-11	7.47004e-10	10.3447
ENSG00000007923	DNAJC11	chr1	6701740	6701815	153	-	1	75	0	0.67	0.23	2.26715	9.99714e-15	2.08929e-13	14.0001
ENSG00000007923	DNAJC11	chr1	6680949	6681024	154	-	1	75	0	0.75	0.28	2.20355	5.3497e-16	1.19776e-14	15.2717
ENSG00000007923	DNAJC11	chr1	6667776	6680924	155	-	1	13148	0	1.65	1.03	1.48583	1.97284e-11	3.27656e-10	10.7049
ENSG00000007944	MYLIP	chr6	16129110	16129360	156	+	1	250	0	1.64	0.14	4.28017	6.11556e-12	1.05234e-10	11.2136
ENSG00000007968	E2F2	chr1	23530987	23531162	157	-	1	175	0	1.86	0.62	2.37492	1.12306e-11	1.84251e-10	10.9496
ENSG00000008018	PSMB1	chr6	170546154	170553307	158	-	1	7153	0	65.01	51.69	1.27314	1.27889e-16	2.80071e-15	15.8932
ENSG00000008018	PSMB1	chr6	170535169	170543682	159	-	1	8513	0	70	57.91	1.05891	3.05795e-17	6.87956e-16	16.5146
ENSG00000008056	SYN1	chrX	47577495	47604996	160	-	1	27501	0	3.81	2.45	1.36704	2.48032e-63	1.8188e-61	62.6055
ENSG00000008083	JARID2	chr6	15496544	15496769	161	+	1	225	0	1.7	0.42	2.87068	8.95644e-12	1.48236e-10	11.0479
ENSG00000008128	CDK11A	chr1	1709508	1712331	162	-	1	2823	0	4.34	1.49	3.05085	3.24807e-18	7.87601e-17	17.4884
ENSG00000008128	CDK11A	chr1	1708928	1709483	163	-	1	555	0	2.86	1.27	2.51229	5.24883e-12	8.85183e-11	11.2799
ENSG00000008128	CDK11A	chr1	1707560	1708180	164	-	1	620	0	1.74	0.96	2.80755	1.64041e-17	3.92379e-16	16.785
ENSG00000008128	CDK11A	chr1	1703083	1703133	165	-	1	50	0	0.82	0.57	1.23827	8.39677e-13	1.54684e-11	12.0759
ENSG00000008130	NADK	chr1	1778300	1778425	166	-	1	125	0	2	0.84	2.19722	4.69755e-17	1.07668e-15	16.3281
ENSG00000008130	NADK	chr1	1754548	1754648	167	-	1	100	0	1.09	0.62	1.54051	1.23866e-11	2.09782e-10	10.907
ENSG00000008130	NADK	chr1	1752781	1752831	168	-	1	50	0	0.3	0.09	2.44791	5.68777e-11	9.32683e-10	10.2451
ENSG00000008226	DLEC1	chr3	38122823	38123123	169	+	1	300	0	9.87	7.03	1.29908	7.48343e-19	1.83781e-17	18.1259
ENSG00000008277	ADAM22	chr7	87934292	87934417	170	+	1	125	0	1.26	0.07	4.83833	5.21373e-13	9.47123e-12	12.2829
ENSG00000008277	ADAM22	chr7	87934442	87935167	171	+	1	725	0	2.64	0.14	5.07308	3.34214e-12	5.898e-11	11.476
ENSG00000008277	ADAM22	chr7	87978341	87978391	172	+	1	50	0	0.4	0.18	1.89803	4.72005e-11	7.69364e-10	10.3261
ENSG00000008294	SPAG9	chr17	51120537	51120762	173	-	1	225	0	2.14	0.26	3.95878	4.0876e-16	8.96589e-15	15.3885
ENSG00000008300	CELSR3	chr3	48656286	48656718	174	-	1	432	0	0.79	0.36	1.86643	5.08373e-11	8.32632e-10	10.2938
ENSG00000008324	SS18L2	chr3	42581914	42581939	175	+	1	25	0	0.14	0.04	2.71272	3.94759e-11	6.60034e-10	10.4037
ENSG00000008324	SS18L2	chr3	42590864	42594517	176	+	1	3653	0	7.83	4.44	1.59924	1.64597e-13	3.02953e-12	12.7836
ENSG00000008324	SS18L2	chr3	42594742	42594792	177	+	1	50	0	0.9	0.66	1.17317	3.83554e-12	6.73829e-11	11.4162
ENSG00000008324	SS18L2	chr3	42594942	42594967	178	+	1	25	0	0.35	0.25	1.20263	3.87749e-11	6.48628e-10	10.4114
ENSG00000008382	MPND	chr19	4343908	4354960	179	+	1	11052	0	19.41	7.93	2.85954	2.30523e-13	4.19583e-12	12.6373
ENSG00000008382	MPND	chr19	4354985	4355135	180	+	1	150	0	0.91	0.48	1.72961	3.66127e-14	7.36206e-13	13.4364
ENSG00000008382	MPND	chr19	4355160	4358129	181	+	1	2969	0	8.04	6.54	1.04774	3.46474e-12	5.8792e-11	11.4603
ENSG00000008382	MPND	chr19	4359244	4359929	182	+	1	685	0	0.37	0.27	1.21141	5.00063e-12	8.88186e-11	11.301
ENSG00000008405	CRY1	chr12	107093237	107093362	183	-	1	125	0	0.84	0.16	3.22379	1.914e-12	3.39515e-11	11.7181
ENSG00000008516	MMP25	chr16	3050528	3057039	184	+	1	6511	0	0.38	0.24	1.35425	6.20886e-14	1.24343e-12	13.207
ENSG00000008516	MMP25	chr16	3059027	3059302	185	+	1	275	0	2.95	0.45	3.5069	5.40949e-13	9.57433e-12	12.2668
ENSG00000008517	IL32	chr16	3065646	3069535	186	+	1	3889	0	196.65	80.88	2.33543	8.87057e-21	2.32651e-19	20.052
ENSG00000008838	MED24	chr17	40028907	40028932	187	-	1	25	0	0.14	0.04	2.53215	9.08029e-11	1.47978e-09	10.0419
ENSG00000008988	RPS20	chr8	56074240	56074510	188	-	1	270	0	280.07	47.57	3.71073	1.90636e-28	6.8003e-27	27.7198
ENSG00000008988	RPS20	chr8	56073699	56074165	189	-	1	466	0	516.08	406.34	1.65979	5.48536e-05	0.000355667	4.26079
ENSG00000009307	CSDE1	chr1	114757912	114757962	190	-	1	50	0	0.61	0.38	1.43114	7.54835e-12	1.30321e-10	11.1221
ENSG00000009307	CSDE1	chr1	114750029	114750204	191	-	1	175	0	4.16	3.09	1.17256	6.43226e-12	1.07307e-10	11.1916
ENSG00000009335	UBE3C	chr7	157138990	157139165	192	+	1	175	0	1.34	0.22	3.37798	2.0344e-14	4.07049e-13	13.6916
ENSG00000009413	REV3L	chr6	111483206	111483600	193	-	1	394	0	0.16	0.05	2.23577	8.42996e-11	1.38017e-09	10.0742
ENSG00000009790	TRAF3IP3	chr1	209756181	209758519	194	+	1	2338	0	1.73	0.66	2.25692	4.38787e-14	8.57731e-13	13.3577
ENSG00000009790	TRAF3IP3	chr1	209758844	209760020	195	+	1	1176	0	3.38	2.11	1.47065	9.01369e-18	2.15624e-16	17.0451
ENSG00000009790	TRAF3IP3	chr1	209760045	209760345	196	+	1	300	0	6.36	4.49	1.2511	1.21536e-11	2.00605e-10	10.9153
ENSG00000009790	TRAF3IP3	chr1	209773003	209779320	197	+	1	6317	0	10.29	5.33	2.1247	7.12917e-12	1.17039e-10	11.147
ENSG00000009844	VTA1	chr6	142147261	142166314	198	+	1	19053	0	4.37	2.08	1.98282	2.4471e-12	4.16219e-11	11.6113
ENSG00000009844	VTA1	chr6	142169566	142169591	199	+	1	25	0	0.4	0.31	1.08489	5.05339e-11	8.40972e-10	10.2964
ENSG00000009844	VTA1	chr6	142169641	142169666	200	+	1	25	0	0.4	0.29	1.16949	4.75763e-12	8.47034e-11	11.3226
ENSG00000009954	BAZ1B	chr7	73508428	73522241	201	-	1	13813	0	12.2	2.59	3.05224	1.75867e-13	3.19114e-12	12.7548
ENSG00000010017	RANBP9	chr6	13711276	13711776	202	-	1	500	0	4.63	0.91	3.1904	3.27211e-12	5.43294e-11	11.4852
ENSG00000010072	SPRTN	chr1	231337228	231337353	203	+	1	125	0	1.05	0.23	2.95427	1.55843e-15	3.36227e-14	14.8073
ENSG00000010072	SPRTN	chr1	231337403	231337703	204	+	1	300	0	2.6	0.48	3.19181	2.82311e-14	5.44835e-13	13.5493
ENSG00000010219	DYRK4	chr12	4607349	4612599	205	+	1	5250	0	6.39	3.98	2.11727	2.60395e-12	4.41416e-11	11.5844
ENSG00000010244	ZNF207	chr17	32350183	32350233	206	+	1	50	0	1.72	1.66	1.35687	2.44921e-11	4.1431e-10	10.611
ENSG00000010256	UQCRC1	chr3	48599051	48609646	207	-	1	10595	0	214.04	137.36	1.58719	4.80675e-19	1.16065e-17	18.3181
ENSG00000010270	STARD3NL	chr7	38178269	38178319	208	+	1	50	0	0.54	0.27	2.30062	7.43322e-13	1.37214e-11	12.1288
ENSG00000010295	IFFO1	chr12	6555954	6555979	209	-	1	25	0	0.14	0.02	3.44968	1.1796e-11	2.04871e-10	10.9283
ENSG00000010295	IFFO1	chr12	6555804	6555879	210	-	1	75	0	0.66	0.29	1.91942	1.27041e-12	2.32081e-11	11.8961
ENSG00000010318	PHF7	chr3	52410659	52410934	211	+	1	275	0	4.32	1.65	2.14944	6.72537e-12	1.10475e-10	11.1723
ENSG00000010322	NISCH	chr3	52481668	52481793	212	+	1	125	0	0.82	0.27	2.36797	1.81913e-11	3.06478e-10	10.7401
ENSG00000010361	FUZ	chr19	49812731	49813240	213	-	1	509	0	4.81	3.2	1.4936	4.37106e-15	8.9514e-14	14.3594
ENSG00000010361	FUZ	chr19	49807165	49812631	214	-	1	5466	0	27.29	15.24	1.68295	3.32175e-15	6.64237e-14	14.4786
ENSG00000010810	FYN	chr6	111873062	111873412	215	-	1	350	0	5.1	0.26	5.18132	2.53002e-12	4.32826e-11	11.5969
ENSG00000010810	FYN	chr6	111872987	111873037	216	-	1	50	0	0.51	0.02	5.69266	6.8467e-13	1.26822e-11	12.1645
ENSG00000010810	FYN	chr6	111719899	111720049	217	-	1	150	0	1.78	0.92	1.68973	3.22028e-13	5.94841e-12	12.4921
ENSG00000010810	FYN	chr6	111707937	111714438	218	-	1	6501	0	2.19	1.16	1.70741	6.8851e-12	1.15034e-10	11.1621
ENSG00000010818	HIVEP2	chr6	142945157	142945496	219	-	1	339	0	0.15	0.03	2.96726	8.31553e-12	1.455e-10	11.0801
ENSG00000010818	HIVEP2	chr6	142945015	142945107	220	-	1	92	0	0.16	0.03	3.2999	1.14376e-12	2.11909e-11	11.9417
ENSG00000010818	HIVEP2	chr6	142944587	142944990	221	-	1	403	0	4.81	0.65	3.83068	3.28015e-18	7.89588e-17	17.4841
ENSG00000011007	ELOA	chr1	23743470	23750922	222	+	1	7452	0	3.8	1.31	2.50309	1.16915e-13	2.16331e-12	12.9321
ENSG00000011009	LYPLA2	chr1	23791169	23793208	223	+	1	2039	0	7.01	5.22	1.33677	5.43207e-15	1.109e-13	14.265
ENSG00000011009	LYPLA2	chr1	23793694	23794345	224	+	1	651	0	10.4	5.81	1.60937	1.28433e-14	2.50772e-13	13.8913
ENSG00000011009	LYPLA2	chr1	23794420	23794620	225	+	1	200	0	4.8	2.14	1.90595	6.03381e-22	1.70944e-20	21.2194
ENSG00000011009	LYPLA2	chr1	23794670	23795345	226	+	1	675	0	14.1	6.64	1.8998	2.69403e-14	5.05768e-13	13.5696
ENSG00000011021	CLCN6	chr1	11806270	11816634	227	+	1	10364	0	1.5	0.35	2.91755	1.27579e-11	2.15921e-10	10.8942
ENSG00000011021	CLCN6	chr1	11816659	11819491	228	+	1	2832	0	0.15	0.04	2.6677	2.30085e-11	3.91069e-10	10.6381
ENSG00000011028	MRC2	chr17	62664946	62666115	229	+	1	1169	0	0.27	0.05	3.33453	5.13329e-21	1.45294e-19	20.2896
ENSG00000011052	NME1-NME2	chr17	51153558	51153685	230	+	1	127	0	10.39	0.91	4.57116	2.10808e-15	4.42196e-14	14.6761
ENSG00000011052	NME1-NME2	chr17	51154260	51154310	231	+	1	50	0	0.49	0.28	1.5187	4.79084e-11	7.97881e-10	10.3196
ENSG00000011052	NME1-NME2	chr17	51154435	51161106	232	+	1	6671	0	47.41	14.68	2.62983	2.18305e-224	4.87651e-222	223.661
ENSG00000011052	NME1-NME2	chr17	51161156	51161281	233	+	1	125	0	26.69	15.28	1.55418	2.18391e-138	3.22804e-136	137.661
ENSG00000239672	NME1	chr17	51161706	51161781	234	+	1	75	0	10.95	11.12	0.737041	2.44258e-11	4.01272e-10	10.6122
ENSG00000011052	NME1-NME2	chr17	51165892	51171588	235	+	1	5696	0	527.05	324.16	1.80276	1.69e-12	2.84085e-11	11.7721
ENSG00000011105	TSPAN9	chr12	3201235	3278424	236	+	1	77189	0	18.93	6.43	2.28583	0	0	Inf
ENSG00000011132	APBA3	chr19	3760182	3761616	237	-	1	1434	0	1.91	0.66	2.36343	8.17493e-12	1.36806e-10	11.0875
ENSG00000011132	APBA3	chr19	3760132	3760157	238	-	1	25	0	0.32	0.22	1.23766	9.6671e-11	1.57044e-09	10.0147
ENSG00000011132	APBA3	chr19	3752620	3752645	239	-	1	25	0	0.26	0.16	1.45224	4.13904e-11	6.91414e-10	10.3831
ENSG00000011143	MKS1	chr17	58216712	58219241	240	-	1	2529	0	1.87	0.66	2.24811	1.00797e-12	1.80021e-11	11.9966
ENSG00000011198	ABHD5	chr3	43690954	43691108	241	+	1	154	0	0.88	0.15	3.29725	6.22997e-14	1.20423e-12	13.2055
ENSG00000011198	ABHD5	chr3	43691508	43699324	242	+	1	7816	0	0.51	0.25	1.72574	4.48654e-11	7.31653e-10	10.3481
ENSG00000011243	AKAP8L	chr19	15401302	15418985	243	-	1	17683	0	18.26	9.67	2.02377	1.39799e-12	2.34509e-11	11.8545
ENSG00000011243	AKAP8L	chr19	15399370	15400971	244	-	1	1601	0	2.67	1.06	2.21244	6.25823e-17	1.43932e-15	16.2035
ENSG00000011243	AKAP8L	chr19	15380074	15380424	245	-	1	350	0	10.67	0.94	4.73042	2.93402e-17	6.63318e-16	16.5325
ENSG00000011260	UTP18	chr17	51260545	51263342	246	+	1	2797	0	13.52	1.69	3.82641	9.84423e-17	2.15336e-15	16.0068
ENSG00000011295	TTC19	chr17	15999823	16000233	247	+	1	410	0	5.48	0.8	3.96645	1.32667e-16	2.901e-15	15.8772
ENSG00000011304	PTBP1	chr19	797449	798446	248	+	1	997	0	1.98	1.14	1.4906	2.9579e-13	5.53275e-12	12.529
ENSG00000011304	PTBP1	chr19	799406	804455	249	+	1	5049	0	21	15.09	1.19313	5.25184e-18	1.22919e-16	17.2797
ENSG00000011304	PTBP1	chr19	804530	804655	250	+	1	125	0	8.16	6.42	1.10388	1.52083e-21	4.27614e-20	20.8179
ENSG00000011304	PTBP1	chr19	805129	807883	251	+	1	2754	0	5.82	2.83	1.77747	1.51438e-12	2.59853e-11	11.8198
ENSG00000011304	PTBP1	chr19	808683	808758	252	+	1	75	0	2.06	1.92	0.826895	9.30095e-12	1.61364e-10	11.0315
ENSG00000011304	PTBP1	chr19	811186	811236	253	+	1	50	0	0.62	0.42	1.3148	3.88932e-11	6.4328e-10	10.4101
ENSG00000011304	PTBP1	chr19	811686	811761	254	+	1	75	0	1.59	1.32	1.00052	1.51425e-11	2.55087e-10	10.8198
ENSG00000011422	PLAUR	chr19	43665452	43667598	255	-	1	2146	0	0.16	0.05	2.4374	1.95868e-11	3.34955e-10	10.708
ENSG00000011451	WIZ	chr19	15427529	15428130	256	-	1	601	0	0.18	0.03	3.13906	4.14628e-14	8.39535e-13	13.3823
ENSG00000011478	QPCTL	chr19	45692715	45693417	257	+	1	702	0	1.83	0.63	2.38484	3.56686e-12	6.1322e-11	11.4477
ENSG00000011485	PPP5C	chr19	46347086	46376506	258	+	1	29420	0	22.72	12.9	1.73693	4.86339e-13	8.47003e-12	12.3131
ENSG00000011485	PPP5C	chr19	46388412	46390085	259	+	1	1673	0	5.14	4.05	1.27201	2.00284e-12	3.51855e-11	11.6984
ENSG00000011485	PPP5C	chr19	46390110	46390486	260	+	1	376	0	6.18	4.36	1.28374	7.90865e-13	1.3966e-11	12.1019
ENSG00000011485	PPP5C	chr19	46390586	46390661	261	+	1	75	0	0.42	0.12	2.58714	7.22351e-11	1.18657e-09	10.1413
ENSG00000012061	ERCC1	chr19	45423546	45423910	262	-	1	364	0	6.8	3.76	1.63657	9.2205e-29	3.32164e-27	28.0352
ENSG00000012061	ERCC1	chr19	45414008	45423471	263	-	1	9463	0	55.3	44.62	1.15733	1.6878e-13	3.0725e-12	12.7727
ENSG00000012061	ERCC1	chr19	45408558	45408583	264	-	1	25	0	0.2	0.09	1.82443	2.1215e-11	3.61415e-10	10.6734
ENSG00000012211	PRICKLE3	chrX	49184783	49186373	265	-	1	1590	0	0.82	0.18	3.00329	5.40729e-12	9.37957e-11	11.267
ENSG00000012211	PRICKLE3	chrX	49183801	49184733	266	-	1	932	0	1.76	0.52	2.55809	3.3805e-13	6.32093e-12	12.471
ENSG00000012963	UBR7	chr14	93188452	93209912	267	+	1	21460	0	11.7	5.21	2.44091	2.62398e-17	5.97323e-16	16.581
ENSG00000012963	UBR7	chr14	93207255	93207430	268	+	1	175	0	8.66	4.05	2.46461	1.3764e-33	5.65423e-32	32.8613
ENSG00000012963	UBR7	chr14	93218555	93218630	269	+	1	75	0	0.54	0.16	2.82843	2.7094e-12	4.88784e-11	11.5671
ENSG00000012983	MAP4K5	chr14	50532085	50532401	270	-	1	316	0	0.62	0.29	1.82501	2.51196e-11	4.21657e-10	10.6
ENSG00000013275	PSMC4	chr19	39971164	39981385	271	+	1	10221	0	98.87	53.93	1.76069	1.0327e-17	2.32533e-16	16.986
ENSG00000013288	MAN2B2	chr4	6575338	6576592	272	+	1	1254	0	0.17	0.06	2.16581	3.14862e-11	5.31093e-10	10.5019
ENSG00000013288	MAN2B2	chr4	6576617	6576642	273	+	1	25	0	0.2	0.09	1.84659	3.46072e-11	5.81243e-10	10.4608
ENSG00000013288	MAN2B2	chr4	6610973	6611093	274	+	1	120	0	0.16	0.04	2.61143	4.97324e-12	8.83368e-11	11.3034
ENSG00000013306	SLC25A39	chr17	44319824	44324826	275	-	1	5002	0	120.59	71.16	1.6331	8.04953e-19	1.91328e-17	18.0942
ENSG00000280789	PAGR1	chr16	29817209	29819896	276	+	1	2687	0	7.87	2.79	2.20786	3.44982e-15	6.93329e-14	14.4622
ENSG00000013561	RNF14	chr5	141984811	141987735	277	+	1	2924	0	0.84	0.26	2.40683	6.35644e-12	1.10819e-10	11.1968
ENSG00000013563	DNASE1L1	chrX	154409657	154411947	278	-	1	2290	0	1.57	0.89	1.51611	3.05404e-15	6.42754e-14	14.5151
ENSG00000013573	DDX11	chr12	31084057	31084603	279	+	1	546	0	0.31	0.19	1.46661	4.79044e-13	9.10406e-12	12.3196
ENSG00000013573	DDX11	chr12	31085052	31085077	280	+	1	25	0	0.15	0.03	3.20827	5.65431e-12	1.00181e-10	11.2476
ENSG00000013583	HEBP1	chr12	13000099	13000174	281	-	1	75	0	0.41	0.08	3.23528	6.4236e-11	1.05415e-09	10.1922
ENSG00000013725	CD6	chr11	60971754	60971779	282	+	1	25	0	0.49	0.43	0.938599	8.64361e-11	1.413e-09	10.0633
ENSG00000013725	CD6	chr11	61006638	61008628	283	+	1	1990	0	5.99	2.84	1.80393	5.34843e-12	8.78518e-11	11.2718
ENSG00000013725	CD6	chr11	61008653	61009604	284	+	1	951	0	2.48	0.96	2.11251	2.56553e-15	5.40038e-14	14.5908
ENSG00000013725	CD6	chr11	61019450	61019600	285	+	1	150	0	1.3	0.5	2.11054	1.75728e-11	2.89388e-10	10.7552
ENSG00000013810	TACC3	chr4	1721077	1722243	286	+	1	1166	0	4.24	0.75	3.71334	6.05404e-13	1.08365e-11	12.218
ENSG00000013810	TACC3	chr4	1723420	1723520	287	+	1	100	0	2.99	2.23	1.20283	3.79237e-12	6.53328e-11	11.4211
ENSG00000013810	TACC3	chr4	1723864	1727876	288	+	1	4012	0	5.73	4.99	0.939008	5.1386e-12	8.71102e-11	11.2892
ENSG00000013810	TACC3	chr4	1728076	1728176	289	+	1	100	0	2.95	2.66	0.877072	3.6226e-13	6.78878e-12	12.441
ENSG00000013810	TACC3	chr4	1728476	1737660	290	+	1	9184	0	15.54	7.49	1.96549	1.55045e-14	3.00432e-13	13.8095
ENSG00000013810	TACC3	chr4	1739734	1739964	291	+	1	230	0	0.77	0.55	1.20093	5.88739e-12	1.03477e-10	11.2301
ENSG00000013810	TACC3	chr4	1739989	1745070	292	+	1	5081	0	16.59	6.06	2.16583	1.80648e-13	3.31239e-12	12.7432
ENSG00000014138	POLA2	chr11	65262127	65262327	293	+	1	200	0	1.79	0.82	1.92718	2.23246e-11	3.66715e-10	10.6512
ENSG00000014138	POLA2	chr11	65267482	65267532	294	+	1	50	0	0.3	0.07	2.91979	6.96137e-12	1.21085e-10	11.1573
ENSG00000014164	ZC3H3	chr8	143440336	143441083	295	-	1	747	0	2.38	1.54	1.35677	1.37558e-11	2.28102e-10	10.8615
ENSG00000014164	ZC3H3	chr8	143437858	143437883	296	-	1	25	0	0.16	0.06	2.21809	5.13576e-11	8.53904e-10	10.2894
ENSG00000014216	CAPN1	chr11	65181840	65182472	297	+	1	632	0	1.29	0.57	1.90257	1.41757e-11	2.34307e-10	10.8485
ENSG00000014216	CAPN1	chr11	65182697	65182872	298	+	1	175	0	4.66	2.54	1.62046	1.66376e-14	3.28566e-13	13.7789
ENSG00000014216	CAPN1	chr11	65186325	65188702	299	+	1	2377	0	4.73	1.86	2.17071	5.2839e-12	8.85011e-11	11.277
ENSG00000014216	CAPN1	chr11	65211637	65211662	300	+	1	25	0	0.37	0.27	1.1964	1.21329e-11	2.10459e-10	10.916
ENSG00000014641	MDH1	chr2	63588958	63589162	301	+	1	204	0	1.6	1.03	1.54747	8.53541e-12	1.44951e-10	11.0688
ENSG00000014641	MDH1	chr2	63594540	63594565	302	+	1	25	0	0.72	0.7	0.751465	9.86982e-11	1.60306e-09	10.0057
ENSG00000014641	MDH1	chr2	63595501	63597505	303	+	1	2004	0	5.45	4.91	0.880321	1.48643e-17	3.51282e-16	16.8279
ENSG00000014641	MDH1	chr2	63597555	63605955	304	+	1	8400	0	21.43	14.75	1.25251	7.67801e-17	1.68919e-15	16.1148
ENSG00000014824	SLC30A9	chr4	41990529	41990754	305	+	1	225	0	3.05	0.87	2.66632	2.99953e-15	6.14383e-14	14.5229
ENSG00000014919	COX15	chr10	99729683	99732083	306	-	1	2400	0	1.68	0.62	2.23029	6.06182e-14	1.18656e-12	13.2174
ENSG00000015133	CCDC88C	chr14	91379771	91379796	307	-	1	25	0	0.14	0.03	2.86942	4.8641e-11	8.10023e-10	10.313
ENSG00000015133	CCDC88C	chr14	91379671	91379696	308	-	1	25	0	0.2	0.09	1.8266	3.47567e-11	5.83589e-10	10.459
ENSG00000015133	CCDC88C	chr14	91338040	91338065	309	-	1	25	0	0.16	0.05	2.36702	3.14922e-11	5.31093e-10	10.5018
ENSG00000015133	CCDC88C	chr14	91305857	91305907	310	-	1	50	0	0.31	0.02	4.73696	9.40413e-11	1.52898e-09	10.0267
ENSG00000015153	YAF2	chr12	42235975	42237701	311	-	1	1726	0	0.87	0.28	2.37679	3.82262e-12	6.76113e-11	11.4176
ENSG00000015285	WAS	chrX	48683803	48688878	312	+	1	5075	0	48.58	25.59	1.75492	1.79286e-13	3.19217e-12	12.7465
ENSG00000015285	WAS	chrX	48688903	48689381	313	+	1	478	0	2.97	1.62	1.67354	3.14933e-12	5.35219e-11	11.5018
ENSG00000015475	BID	chr22	17774001	17774490	314	-	1	489	0	9.45	2.11	2.91161	5.22859e-20	1.37684e-18	19.2816
ENSG00000015475	BID	chr22	17738037	17740099	315	-	1	2062	0	43.98	34.42	1.10989	3.44244e-14	6.5409e-13	13.4631
ENSG00000015676	NUDCD3	chr7	44490422	44490597	316	-	1	175	0	1.45	0.44	2.44628	6.94168e-14	1.35039e-12	13.1585
ENSG00000015676	NUDCD3	chr7	44485098	44485248	317	-	1	150	0	1.22	0.56	1.86342	1.6013e-11	2.74202e-10	10.7955
ENSG00000016864	GLT8D1	chr3	52705690	52705715	318	-	1	25	0	0.16	0.04	2.71559	2.08553e-12	3.8014e-11	11.6808
ENSG00000016864	GLT8D1	chr3	52705465	52705615	319	-	1	150	0	0.97	0.28	2.57956	9.10723e-12	1.56757e-10	11.0406
ENSG00000017260	ATP2C1	chr3	130894281	130894331	320	+	1	50	0	0.27	0.06	2.86942	4.8641e-11	8.10023e-10	10.313
ENSG00000017483	SLC38A5	chrX	48467757	48467893	321	-	1	136	0	0.33	0.1	2.50883	3.1341e-12	5.64033e-11	11.5039
ENSG00000018189	RUFY3	chr4	70704800	70705250	322	+	1	450	0	5.88	0.93	3.46812	7.22405e-13	1.24858e-11	12.1412
ENSG00000018510	AGPS	chr2	177392770	177393070	323	+	1	300	0	5.49	1.13	3.05882	3.32392e-20	8.68392e-19	19.4783
ENSG00000018510	AGPS	chr2	177395673	177420338	324	+	1	24665	0	0.84	0.42	1.88369	1.81728e-12	3.28333e-11	11.7406
ENSG00000018610	STEEP1	chrX	119565226	119565376	325	-	1	150	0	2.05	0.69	2.31835	9.05631e-18	2.14206e-16	17.043
ENSG00000018610	STEEP1	chrX	119560287	119565126	326	-	1	4839	0	1.36	0.61	1.88403	2.74006e-16	6.05974e-15	15.5622
ENSG00000018610	STEEP1	chrX	119544378	119545499	327	-	1	1121	0	1.17	0.41	2.26629	1.10669e-11	1.8606e-10	10.956
ENSG00000249456	NA	chr10	124917142	124917192	328	+	1	50	0	0.3	0.03	4.13309	3.15162e-11	5.20983e-10	10.5015
ENSG00000019995	ZRANB1	chr10	124943067	124943217	329	+	1	150	0	1.52	0.63	2.0094	6.01688e-13	1.09458e-11	12.2206
ENSG00000019995	ZRANB1	chr10	124943267	124943292	330	+	1	25	0	0.16	0.04	2.6939	3.31598e-12	5.96537e-11	11.4794
ENSG00000020256	ZFP64	chr20	52191643	52191743	331	-	1	100	0	0.6	0.16	2.70469	3.2159e-11	5.37793e-10	10.4927
ENSG00000021300	PLEKHB1	chr11	73647674	73648700	332	+	1	1026	0	0.5	0.09	3.26045	5.76764e-12	9.92173e-11	11.239
ENSG00000021300	PLEKHB1	chr11	73649000	73655819	333	+	1	6819	0	4.93	1.23	2.82963	1.41751e-13	2.61451e-12	12.8485
ENSG00000021300	PLEKHB1	chr11	73655894	73661477	334	+	1	5583	0	1.83	0.97	1.64157	1.10506e-12	1.96012e-11	11.9566
ENSG00000021574	SPAST	chr2	32063705	32063730	335	+	1	25	0	0.16	0.06	2.21809	5.13576e-11	8.53904e-10	10.2894
ENSG00000021574	SPAST	chr2	32063755	32063830	336	+	1	75	0	0.48	0.17	2.23476	4.05789e-11	6.77964e-10	10.3917
ENSG00000021762	OSBPL5	chr11	3129012	3165308	337	-	1	36296	0	5.33	2.74	1.93554	1.90129e-13	3.47252e-12	12.721
ENSG00000021762	OSBPL5	chr11	3122065	3126558	338	-	1	4493	0	3.94	1.97	1.68778	7.92386e-14	1.50157e-12	13.1011
ENSG00000021776	AQR	chr15	34969545	34969742	339	-	1	197	0	1.74	0.48	2.61905	3.71986e-13	6.79977e-12	12.4295
ENSG00000022277	RTF2	chr20	56468659	56472343	340	+	1	3684	0	4.93	2.18	1.95131	5.8738e-28	2.07115e-26	27.2311
ENSG00000022277	RTF2	chr20	56472393	56518641	341	+	1	46248	0	67.33	40.42	1.46138	1.89974e-14	3.55763e-13	13.7213
ENSG00000022840	RNF10	chr12	120534380	120534830	342	+	1	450	0	14.25	8.32	1.63101	1.2753e-13	2.32112e-12	12.8944
ENSG00000022976	ZNF839	chr14	102326740	102326840	343	+	1	100	0	0.58	0.12	3.00337	1.29349e-11	2.22377e-10	10.8882
ENSG00000023041	ZDHHC6	chr10	112447271	112447471	344	-	1	200	0	2.16	1.05	1.8419	1.28271e-12	2.31302e-11	11.8919
ENSG00000023041	ZDHHC6	chr10	112446813	112446913	345	-	1	100	0	1.01	0.53	1.73995	1.35836e-11	2.28966e-10	10.867
ENSG00000023041	ZDHHC6	chr10	112446713	112446788	346	-	1	75	0	1.08	0.72	1.32004	3.39512e-12	6.00072e-11	11.4691
ENSG00000023191	RNH1	chr11	506812	507228	347	-	1	416	0	2.16	1.46	1.36621	4.37161e-14	8.57655e-13	13.3594
ENSG00000023191	RNH1	chr11	504975	506762	348	-	1	1787	0	3.51	1.48	2.19527	1.59039e-22	4.62338e-21	21.7985
ENSG00000023191	RNH1	chr11	504875	504900	349	-	1	25	0	0.16	0.04	2.67187	5.28452e-12	9.37755e-11	11.277
ENSG00000023191	RNH1	chr11	494990	502197	350	-	1	7207	0	48.09	35.08	1.3197	1.5235e-14	2.86322e-13	13.8172
ENSG00000023191	RNH1	chr11	494611	494761	351	-	1	150	0	6.24	5.56	0.89512	2.03704e-17	4.75256e-16	16.691
ENSG00000023191	RNH1	chr11	494561	494586	352	-	1	25	0	0.55	0.43	1.07925	1.91793e-14	3.96101e-13	13.7172
ENSG00000023318	ERP44	chr9	100098811	100098986	353	-	1	175	0	1.3	0.36	2.68435	9.81246e-13	1.79014e-11	12.0082
ENSG00000023572	GLRX2	chr1	193101146	193105380	354	-	1	4234	0	1.76	0.46	2.85943	5.59822e-15	1.1538e-13	14.2519
ENSG00000023697	DERA	chr12	15911356	15911406	355	+	1	50	0	0.41	0.11	2.58099	7.73745e-15	1.6285e-13	14.1114
ENSG00000023697	DERA	chr12	15956729	15958197	356	+	1	1468	0	1.46	0.8	1.66237	4.4338e-12	7.74957e-11	11.3532
ENSG00000023734	STRAP	chr12	15882411	15882461	357	+	1	50	0	0.28	0.06	2.8488	3.80134e-11	6.36221e-10	10.4201
ENSG00000023734	STRAP	chr12	15882486	15883593	358	+	1	1107	0	20.74	14.18	1.23717	5.86316e-12	9.54874e-11	11.2319
ENSG00000023734	STRAP	chr12	15883618	15889994	359	+	1	6376	0	4.69	4.74	0.714387	1.44805e-11	2.40549e-10	10.8392
ENSG00000023734	STRAP	chr12	15890606	15890631	360	+	1	25	0	0.68	0.65	0.794161	4.50064e-11	7.50652e-10	10.3467
ENSG00000023734	STRAP	chr12	15897983	15899918	361	+	1	1935	0	0.48	0.24	1.74874	4.70369e-11	7.64712e-10	10.3276
ENSG00000023892	DEF6	chr6	35297842	35321275	362	+	1	23433	0	78.21	38.62	2.29004	3.21791e-13	5.52919e-12	12.4924
ENSG00000023892	DEF6	chr6	35321300	35321600	363	+	1	300	0	12.27	12.1	0.958505	9.02322e-12	1.48055e-10	11.0446
ENSG00000023892	DEF6	chr6	35321675	35321725	364	+	1	50	0	0.46	0.25	1.62427	4.60358e-11	7.58586e-10	10.3369
ENSG00000023902	PLEKHO1	chr1	150149782	150149936	365	+	1	154	0	0.15	0.02	3.39232	2.46356e-12	4.47938e-11	11.6084
ENSG00000023902	PLEKHO1	chr1	150150011	150159497	366	+	1	9486	0	116.9	65.28	2.03926	1.01858e-13	1.80326e-12	12.992
ENSG00000023909	GCLM	chr1	93909047	93909447	367	-	1	400	0	4.09	0.52	3.72269	4.63745e-15	9.48071e-14	14.3337
ENSG00000024048	UBR2	chr6	42564228	42564253	368	+	1	25	0	0.16	0.01	4.80305	4.95962e-11	8.256e-10	10.3046
ENSG00000024048	UBR2	chr6	42573739	42573764	369	+	1	25	0	0.16	0.04	2.63313	3.10318e-12	5.58945e-11	11.5082
ENSG00000024862	CCDC28A	chr6	138773818	138776194	370	+	1	2376	0	2.43	1.35	1.845	8.16471e-12	1.35802e-10	11.0881
ENSG00000025039	RRAGD	chr6	89411850	89412175	371	-	1	325	0	3.78	1.29	2.51806	4.14381e-13	7.50833e-12	12.3826
ENSG00000025039	RRAGD	chr6	89387545	89387570	372	-	1	25	0	0.36	0.26	1.16172	6.70915e-11	1.10435e-09	10.1733
ENSG00000025293	PHF20	chr20	35772039	35772064	373	+	1	25	0	0.24	0.08	2.25154	9.59817e-16	2.13097e-14	15.0178
ENSG00000025293	PHF20	chr20	35801500	35842692	374	+	1	41192	0	3.36	1.53	1.99496	3.47157e-14	6.77399e-13	13.4595
ENSG00000025293	PHF20	chr20	35847372	35847422	375	+	1	50	0	0.44	0.21	1.81643	2.74129e-11	4.5522e-10	10.562
ENSG00000025434	NR1H3	chr11	47248657	47248707	376	+	1	50	0	0.29	0.09	2.41977	8.62239e-11	1.40962e-09	10.0644
ENSG00000025434	NR1H3	chr11	47248958	47248983	377	+	1	25	0	0.14	0.03	2.86942	4.8641e-11	8.10023e-10	10.313
ENSG00000025434	NR1H3	chr11	47260660	47261250	378	+	1	590	0	0.24	0.14	1.53343	8.1503e-11	1.33598e-09	10.0888
ENSG00000025708	TYMP	chr22	50525756	50526576	379	-	1	820	0	11.3	2.4	3.28287	2.39515e-13	4.34394e-12	12.6207
ENSG00000284194	SCO2	chr22	50524067	50525559	380	-	1	1492	0	8.67	3.76	2.21075	5.09697e-14	9.57101e-13	13.2927
ENSG00000025770	NCAPH2	chr22	50508223	50519320	381	+	1	11097	0	23.15	9.41	2.13198	3.64183e-15	7.22741e-14	14.4387
ENSG00000025770	NCAPH2	chr22	50519745	50522413	382	+	1	2668	0	13.21	9.09	1.24216	2.02395e-12	3.39414e-11	11.6938
ENSG00000025770	NCAPH2	chr22	50524065	50524440	383	+	1	375	0	7.19	3.45	1.90626	1.05707e-14	2.1253e-13	13.9759
ENSG00000025772	TOMM34	chr20	44951948	44960374	384	-	1	8426	0	11.59	5.78	1.91694	6.5182e-13	1.13002e-11	12.1859
ENSG00000025772	TOMM34	chr20	44943154	44943179	385	-	1	25	0	0.23	0.08	2.19264	6.95878e-15	1.47432e-13	14.1575
ENSG00000025800	KPNA6	chr1	32108080	32156914	386	+	1	48834	0	3.63	1.15	2.71642	1.77774e-12	3.06191e-11	11.7501
ENSG00000025800	KPNA6	chr1	32157389	32157414	387	+	1	25	0	0.19	0.08	1.92961	2.05972e-11	3.5142e-10	10.6862
ENSG00000025800	KPNA6	chr1	32157439	32158285	388	+	1	846	0	0.22	0.11	1.69017	3.46689e-11	5.82215e-10	10.4601
ENSG00000025800	KPNA6	chr1	32167277	32169887	389	+	1	2610	0	0.15	0.05	2.32193	8.44425e-11	1.38225e-09	10.0734
ENSG00000026025	VIM	chr10	17228515	17230705	390	+	1	2190	0	226.6	125.94	1.6961	4.01531e-26	1.30037e-24	25.3963
ENSG00000026025	VIM	chr10	17235354	17235860	391	+	1	506	0	6.79	7.01	0.696971	1.26352e-31	5.00029e-30	30.8984
ENSG00000026297	RNASET2	chr6	166952501	166956574	392	-	1	4073	0	9.34	1.77	3.99907	0.000634565	0.00274765	3.19752
ENSG00000026297	RNASET2	chr6	166938957	166943067	393	-	1	4110	0	2.61	2.24	1.02456	3.89174e-10	5.71719e-09	9.40986
ENSG00000027001	MIPEP	chr13	23886469	23889244	394	-	1	2775	0	1.23	0.29	2.94787	5.12198e-14	9.97904e-13	13.2906
ENSG00000027075	PRKCH	chr14	61321753	61322128	395	+	1	375	0	3.91	1.22	2.78653	7.59778e-13	1.34057e-11	12.1193
ENSG00000027075	PRKCH	chr14	61322228	61322328	396	+	1	100	0	1.77	1.36	1.10629	1.2121e-11	2.05891e-10	10.9165
ENSG00000027075	PRKCH	chr14	61322353	61322403	397	+	1	50	0	0.78	0.59	1.13859	2.13969e-11	3.63601e-10	10.6696
ENSG00000027847	B4GALT7	chr5	177600256	177604524	398	+	1	4268	0	4.61	2.39	1.74159	9.54269e-13	1.65452e-11	12.0203
ENSG00000027847	B4GALT7	chr5	177607359	177608982	399	+	1	1623	0	4.38	2.51	1.62154	4.09812e-12	6.97401e-11	11.3874
ENSG00000027847	B4GALT7	chr5	177609782	177609832	400	+	1	50	0	0.6	0.33	1.57197	1.35683e-13	2.66725e-12	12.8675
ENSG00000027869	SH2D2A	chr1	156814323	156816799	401	-	1	2476	0	7.57	3.63	1.88505	5.66827e-13	9.90571e-12	12.2465
ENSG00000027869	SH2D2A	chr1	156813935	156814298	402	-	1	363	0	3.64	2.16	1.52557	1.33695e-15	2.87619e-14	14.8739
ENSG00000027869	SH2D2A	chr1	156806517	156813860	403	-	1	7343	0	17.58	9.11	1.79841	6.36009e-13	1.11518e-11	12.1965
ENSG00000028310	BRD9	chr5	892539	892798	404	-	1	259	0	3.94	0.89	2.94292	8.01805e-25	2.53391e-23	24.0959
ENSG00000028310	BRD9	chr5	891158	892514	405	-	1	1356	0	4.24	0.93	3.16493	1.92473e-17	4.49321e-16	16.7156
ENSG00000028310	BRD9	chr5	884032	886603	406	-	1	2571	0	0.3	0.09	2.52499	5.0122e-11	8.33786e-10	10.3
ENSG00000028310	BRD9	chr5	881127	883957	407	-	1	2830	0	0.58	0.18	2.4562	4.34006e-13	8.14317e-12	12.3625
ENSG00000028310	BRD9	chr5	878454	878479	408	-	1	25	0	0.17	0.06	2.152	1.9221e-11	3.29149e-10	10.7162
ENSG00000028310	BRD9	chr5	865560	870476	409	-	1	4916	0	0.24	0.11	1.81021	4.1168e-13	7.84948e-12	12.3854
ENSG00000028528	SNX1	chr15	64096043	64118225	410	+	1	22182	0	5.43	2.27	2.59597	5.30249e-12	8.80365e-11	11.2755
ENSG00000028839	TBPL1	chr6	133953233	133953283	411	+	1	50	0	0.27	0.05	3.03291	5.32543e-11	8.8253e-10	10.2736
ENSG00000029153	BMAL2	chr12	27332910	27333010	412	+	1	100	0	0.56	0.12	2.97124	3.83063e-11	6.38431e-10	10.4167
ENSG00000029725	RABEP1	chr17	5282333	5282508	413	+	1	175	0	2.79	0.83	3.56818	1.2874e-11	2.14726e-10	10.8903
ENSG00000029725	RABEP1	chr17	5308706	5308731	414	+	1	25	0	0.41	0.31	1.13245	7.61122e-12	1.33765e-10	11.1185
ENSG00000029993	HMGB3	chrX	150983334	150983413	415	+	1	79	0	1.93	0.77	2.01608	8.23883e-30	3.10205e-28	29.0841
ENSG00000029993	HMGB3	chrX	150983588	150987853	416	+	1	4265	0	41.68	23.18	1.53499	4.06064e-35	1.71954e-33	34.3914
ENSG00000030066	NUP160	chr11	47847954	47848238	417	-	1	284	0	0.2	0.01	5.09451	2.66849e-12	4.83723e-11	11.5737
ENSG00000030066	NUP160	chr11	47840520	47847904	418	-	1	7384	0	1.29	0.62	1.89305	9.88149e-12	1.67177e-10	11.0052
ENSG00000030110	BAK1	chr6	33574197	33580231	419	-	1	6034	0	10.62	5.04	1.84924	4.13426e-14	7.9207e-13	13.3836
ENSG00000030110	BAK1	chr6	33574147	33574172	420	-	1	25	0	0.31	0.19	1.41284	1.76822e-12	3.23758e-11	11.7525
ENSG00000030110	BAK1	chr6	33572771	33572946	421	-	1	175	0	1.7	0.69	2.017	8.22051e-12	1.35992e-10	11.0851
ENSG00000030582	GRN	chr17	44345301	44349472	422	+	1	4171	0	4.53	1.82	2.30029	3.75125e-13	6.74767e-12	12.4258
ENSG00000030582	GRN	chr17	44351551	44351701	423	+	1	150	0	1.45	0.58	2.06315	3.84543e-14	7.66925e-13	13.4151
ENSG00000030582	GRN	chr17	44352020	44352045	424	+	1	25	0	0.3	0.2	1.29939	5.61168e-11	9.28607e-10	10.2509
ENSG00000030582	GRN	chr17	44352145	44352412	425	+	1	267	0	1.93	0.62	2.45651	1.38125e-11	2.24657e-10	10.8597
ENSG00000031698	SARS1	chr1	109213917	109236007	426	+	1	22090	0	51.71	27.48	1.89977	4.44567e-14	8.21037e-13	13.3521
ENSG00000031698	SARS1	chr1	109237295	109238027	427	+	1	732	0	16.13	11.76	1.174	4.84811e-15	9.68609e-14	14.3144
ENSG00000031823	RANBP3	chr19	5951574	5978107	428	-	1	26533	0	2.08	0.68	2.61445	1.25998e-12	2.22795e-11	11.8996
ENSG00000031823	RANBP3	chr19	5931496	5951399	429	-	1	19903	0	10.35	7.41	1.28457	7.89616e-16	1.66594e-14	15.1026
ENSG00000031823	RANBP3	chr19	5925700	5928055	430	-	1	2355	0	2.42	1.63	1.42351	2.31257e-13	4.28875e-12	12.6359
ENSG00000031823	RANBP3	chr19	5923302	5923885	431	-	1	583	0	1.6	1.31	1.01673	7.87292e-13	1.47405e-11	12.1039
ENSG00000031823	RANBP3	chr19	5923202	5923252	432	-	1	50	0	0.84	0.61	1.18663	9.349e-13	1.73461e-11	12.0292
ENSG00000031823	RANBP3	chr19	5917828	5918618	433	-	1	790	0	6.41	4.2	1.45489	2.41984e-13	4.39378e-12	12.6162
ENSG00000032389	EIPR1	chr2	3377656	3377830	434	-	1	174	0	3.94	1.84	2.12774	8.80694e-16	1.8705e-14	15.0552
ENSG00000032389	EIPR1	chr2	3192529	3194096	435	-	1	1567	0	4.7	3.99	0.96833	1.96694e-13	3.64484e-12	12.7062
ENSG00000032389	EIPR1	chr2	3192454	3192479	436	-	1	25	0	0.74	0.73	0.76498	2.19153e-11	3.72828e-10	10.6593
ENSG00000032389	EIPR1	chr2	3189274	3189424	437	-	1	150	0	3.43	2.85	1.00311	1.10062e-11	1.83129e-10	10.9584
ENSG00000090674	MCOLN1	chr19	7522648	7525077	438	+	1	2429	0	4.97	1.71	2.2736	4.15212e-21	1.13697e-19	20.3817
ENSG00000090674	MCOLN1	chr19	7528959	7529114	439	+	1	155	0	0.13	0.02	3.32193	8.00945e-11	1.31319e-09	10.0964
ENSG00000090674	MCOLN1	chr19	7530474	7533875	440	+	1	3401	0	3.2	1.36	2.05462	7.55504e-12	1.27417e-10	11.1218
ENSG00000033011	ALG1	chr16	5071916	5072016	441	+	1	100	0	0.89	0.37	2.00959	2.23648e-11	3.65323e-10	10.6504
ENSG00000033011	ALG1	chr16	5078775	5078800	442	+	1	25	0	0.3	0.19	1.3858	7.13145e-12	1.25702e-10	11.1468
ENSG00000033011	ALG1	chr16	5078825	5078875	443	+	1	50	0	0.66	0.44	1.30934	3.91164e-11	6.4259e-10	10.4076
ENSG00000033011	ALG1	chr16	5080968	5081018	444	+	1	50	0	0.77	0.57	1.15837	3.07124e-11	5.10622e-10	10.5127
ENSG00000033011	ALG1	chr16	5082567	5082617	445	+	1	50	0	0.66	0.46	1.26332	3.10056e-11	5.17022e-10	10.5086
ENSG00000033011	ALG1	chr16	5082667	5083700	446	+	1	1033	0	0.25	0.12	1.80735	1.53915e-13	3.01145e-12	12.8127
ENSG00000033011	ALG1	chr16	5083725	5083750	447	+	1	25	0	0.16	0.04	2.75933	3.60663e-12	6.47741e-11	11.4429
ENSG00000033011	ALG1	chr16	5084792	5085017	448	+	1	225	0	4.17	2.59	1.51511	7.48119e-12	1.23139e-10	11.126
ENSG00000033011	ALG1	chr16	5085567	5085617	449	+	1	50	0	0.57	0.31	1.6187	2.54617e-13	4.91513e-12	12.5941
ENSG00000033011	ALG1	chr16	5085642	5085667	450	+	1	25	0	0.29	0.18	1.41269	8.00738e-12	1.40245e-10	11.0965
ENSG00000033050	ABCF2	chr7	151224900	151227203	451	-	1	2303	0	12.28	5.44	2.09297	1.22704e-13	2.2573e-12	12.9111
ENSG00000033100	CHPF2	chr7	151232507	151232757	452	+	1	250	0	2.48	0.72	2.84347	4.62688e-12	7.73644e-11	11.3347
ENSG00000033100	CHPF2	chr7	151232932	151232957	453	+	1	25	0	0.18	0.08	1.96578	5.47566e-11	9.06991e-10	10.2616
ENSG00000033170	FUT8	chr14	65411991	65412752	454	+	1	761	0	0.3	0.19	1.3858	7.13145e-12	1.25702e-10	11.1468
ENSG00000033867	SLC4A7	chr3	27484074	27484374	455	-	1	300	0	6.58	1.95	2.4667	1.51857e-19	3.85242e-18	18.8186
ENSG00000034053	APBA2	chr15	28886192	28886242	456	+	1	50	0	0.28	0.07	2.7811	5.15386e-11	8.4266e-10	10.2879
ENSG00000034053	APBA2	chr15	29053876	29054076	457	+	1	200	0	2.44	1.42	1.51789	4.74695e-12	8.11882e-11	11.3236
ENSG00000034053	APBA2	chr15	29054101	29054126	458	+	1	25	0	0.21	0.11	1.65811	9.2069e-11	1.49955e-09	10.0359
ENSG00000034053	APBA2	chr15	29054351	29054426	459	+	1	75	0	0.5	0.16	2.37454	3.07134e-11	5.06436e-10	10.5127
ENSG00000034053	APBA2	chr15	29054501	29054626	460	+	1	125	0	1.08	0.43	2.17904	1.02448e-12	1.84124e-11	11.9895
ENSG00000034152	MAP2K3	chr17	21284710	21288051	461	+	1	3341	0	5.07	1.5	2.59465	1.40685e-14	2.75066e-13	13.8518
ENSG00000034152	MAP2K3	chr17	21296196	21300954	462	+	1	4758	0	5.64	2.48	1.91122	3.28246e-13	5.87655e-12	12.4838
ENSG00000034152	MAP2K3	chr17	21304542	21305064	463	+	1	522	0	0.34	0.19	1.56478	4.28794e-15	9.18769e-14	14.3678
ENSG00000034152	MAP2K3	chr17	21312152	21312277	464	+	1	125	0	1.31	0.53	2.05792	3.40951e-13	6.29558e-12	12.4673
ENSG00000034152	MAP2K3	chr17	21313512	21314446	465	+	1	934	0	3.67	1.64	1.91342	8.83597e-12	1.45894e-10	11.0537
ENSG00000034510	TMSB10	chr2	84905655	84906671	466	+	1	1016	0	970.85	574.38	1.42532	3.82389e-30	1.41338e-28	29.4175
ENSG00000034693	PEX3	chr6	143450954	143451004	467	+	1	50	0	0.32	0.12	2.13225	8.61778e-11	1.40854e-09	10.0646
ENSG00000034713	GABARAPL2	chr16	75566374	75566601	468	+	1	227	0	7.04	2.49	2.302	7.68872e-40	3.68041e-38	39.1141
ENSG00000034713	GABARAPL2	chr16	75566751	75568119	469	+	1	1368	0	8.76	5.95	1.30973	1.82593e-12	3.18e-11	11.7385
ENSG00000035141	FAM136A	chr2	70301909	70302059	470	-	1	150	0	12.69	4.43	2.84959	1.91757e-29	7.04758e-28	28.7172
ENSG00000035141	FAM136A	chr2	70297324	70301609	471	-	1	4285	0	31.9	15.33	1.77069	1.84775e-26	6.13777e-25	25.7334
ENSG00000035499	DEPDC1B	chr5	60687069	60700062	472	-	1	12993	0	2.72	1.4	1.78045	1.90535e-13	3.59257e-12	12.72
ENSG00000035681	NSMAF	chr8	58659689	58659814	473	-	1	125	0	0.85	0.16	3.17801	8.35932e-13	1.51752e-11	12.0778
ENSG00000035687	ADSS2	chr1	244437728	244451894	474	-	1	14166	0	5.57	2.84	1.83253	2.1762e-16	4.7234e-15	15.6623
ENSG00000035862	TIMP2	chr17	78922380	78925087	475	-	1	2707	0	1.65	0.52	2.42084	7.59231e-16	1.63505e-14	15.1196
ENSG00000035862	TIMP2	chr17	78855776	78873921	476	-	1	18145	0	6.82	3.74	2.0228	7.24114e-13	1.26835e-11	12.1402
ENSG00000035928	RFC1	chr4	39351352	39351452	477	-	1	100	0	1.57	1.03	1.34507	1.87308e-11	3.07757e-10	10.7274
ENSG00000035928	RFC1	chr4	39345431	39345456	478	-	1	25	0	0.48	0.4	0.985786	2.60108e-11	4.4094e-10	10.5848
ENSG00000035928	RFC1	chr4	39326577	39327535	479	-	1	958	0	0.53	0.19	2.16023	3.19486e-11	5.26263e-10	10.4955
ENSG00000036257	CUL3	chr2	224585070	224585370	480	-	1	300	0	5.63	0.51	5.43238	5.4535e-14	1.04342e-12	13.2633
ENSG00000036257	CUL3	chr2	224584995	224585020	481	-	1	25	0	0.4	0.29	1.18993	2.17564e-12	3.96366e-11	11.6624
ENSG00000036448	MYOM2	chr8	2144723	2144773	482	+	1	50	0	0.46	0.22	1.791	2.38545e-12	4.32431e-11	11.6224
ENSG00000037042	TUBG2	chr17	42659533	42659839	483	+	1	306	0	0.17	0.07	2	8.88707e-11	1.44966e-09	10.0512
ENSG00000037042	TUBG2	chr17	42659939	42660316	484	+	1	377	0	1.42	0.24	3.29238	5.48014e-13	9.85121e-12	12.2612
ENSG00000037042	TUBG2	chr17	42666123	42666481	485	+	1	358	0	10.32	6.7	1.36307	9.64538e-14	1.79228e-12	13.0157
ENSG00000037241	RPL26L1	chr5	172959435	172959485	486	+	1	50	0	1.21	0.36	2.48147	2.91515e-33	1.20541e-31	32.5353
ENSG00000037241	RPL26L1	chr5	172959510	172969490	487	+	1	9980	0	29.16	16.54	1.59589	1.7512e-16	3.78854e-15	15.7567
ENSG00000037280	FLT4	chr5	180616484	180618919	488	-	1	2435	0	2.68	1.31	1.89177	6.43115e-12	1.09068e-10	11.1917
ENSG00000037280	FLT4	chr5	180614097	180614122	489	-	1	25	0	0.23	0.11	1.78326	2.96523e-12	5.34558e-11	11.5279
ENSG00000037280	FLT4	chr5	180611340	180613090	490	-	1	1750	0	4.04	1.48	2.22165	1.10679e-12	1.91887e-11	11.9559
ENSG00000037474	NSUN2	chr5	6631965	6632963	491	-	1	998	0	4.23	0.79	3.30215	2.51514e-17	5.75885e-16	16.5994
ENSG00000037474	NSUN2	chr5	6611778	6616731	492	-	1	4953	0	0.22	0.11	1.76867	7.95886e-12	1.39446e-10	11.0991
ENSG00000037474	NSUN2	chr5	6604178	6604606	493	-	1	428	0	0.56	0.14	2.78619	3.70379e-11	6.1962e-10	10.4314
ENSG00000037637	FBXO42	chr1	16352278	16352428	494	-	1	150	0	1.46	0.64	1.93481	1.75495e-12	3.10969e-11	11.7557
ENSG00000037637	FBXO42	chr1	16315384	16315409	495	-	1	25	0	0.21	0.08	2.05063	6.18834e-13	1.16876e-11	12.2084
ENSG00000037637	FBXO42	chr1	16315209	16315234	496	-	1	25	0	0.19	0.07	2.16992	9.79342e-13	1.82623e-11	12.0091
ENSG00000037757	MRI1	chr19	13764671	13764971	497	+	1	300	0	1.25	0.47	2.14329	2.25722e-12	3.92229e-11	11.6464
ENSG00000037897	METTL1	chr12	57769949	57772102	498	-	1	2153	0	4.15	2.26	1.79772	1.06771e-12	1.93303e-11	11.9715
ENSG00000037897	METTL1	chr12	57769095	57769321	499	-	1	226	0	0.7	0.36	1.84595	1.18584e-11	2.03658e-10	10.926
ENSG00000037897	METTL1	chr12	57768970	57769070	500	-	1	100	0	1.08	0.55	1.71073	4.41492e-12	7.6921e-11	11.3551
ENSG00000038274	MAT2B	chr5	163505652	163505727	501	+	1	75	0	0.5	0.09	3.29882	4.69458e-12	8.11531e-11	11.3284
ENSG00000038358	EDC4	chr16	67873126	67873326	502	+	1	200	0	2.1	0.65	2.71034	8.10792e-13	1.45322e-11	12.0911
ENSG00000038532	CLEC16A	chr16	11003173	11003273	503	+	1	100	0	0.78	0.18	2.83096	8.13834e-12	1.3705e-10	11.0895
ENSG00000039523	RIPOR1	chr16	67537582	67538458	504	+	1	876	0	0.35	0.08	2.91547	1.15045e-11	1.95539e-10	10.9391
ENSG00000039523	RIPOR1	chr16	67545111	67545394	505	+	1	283	0	0.13	0.03	3.05889	6.83979e-11	1.1249e-09	10.165
ENSG00000039650	PNKP	chr19	49867269	49867576	506	-	1	307	0	2.1	0.37	3.34461	1.78335e-17	4.17434e-16	16.7488
ENSG00000039650	PNKP	chr19	49865214	49867219	507	-	1	2005	0	12.37	6.99	1.66043	1.41965e-13	2.6341e-12	12.8478
ENSG00000039650	PNKP	chr19	49862200	49864204	508	-	1	2004	0	14.51	8.47	1.50046	2.10577e-12	3.60593e-11	11.6766
ENSG00000039650	PNKP	chr19	49861486	49862046	509	-	1	560	0	10.01	8.64	0.961353	1.72375e-12	2.9703e-11	11.7635
ENSG00000040608	RTN4R	chr22	20242714	20242739	510	-	1	25	0	0.32	0.2	1.39366	1.62301e-12	2.98393e-11	11.7897
ENSG00000040608	RTN4R	chr22	20242664	20242689	511	-	1	25	0	0.31	0.21	1.30525	3.48071e-11	5.84348e-10	10.4583
ENSG00000040608	RTN4R	chr22	20242264	20242314	512	-	1	50	0	0.27	0.04	3.67829	2.96903e-11	5.00199e-10	10.5274
ENSG00000040608	RTN4R	chr22	20242064	20242239	513	-	1	175	0	1.33	0.41	2.41858	1.22143e-11	2.00519e-10	10.9131
ENSG00000040608	RTN4R	chr22	20241764	20242039	514	-	1	275	0	2.17	0.48	2.95274	3.71608e-14	7.36189e-13	13.4299
ENSG00000040608	RTN4R	chr22	20241639	20241714	515	-	1	75	0	0.53	0.19	2.19078	8.87298e-12	1.53747e-10	11.0519
ENSG00000040633	PHF23	chr17	7238910	7239450	516	-	1	540	0	4.9	1.14	3.1925	3.60112e-17	8.19398e-16	16.4436
ENSG00000040633	PHF23	chr17	7236592	7237660	517	-	1	1068	0	8.49	5.31	1.44384	4.15169e-13	7.61356e-12	12.3818
ENSG00000040633	PHF23	chr17	7235753	7236467	518	-	1	714	0	15.24	6.37	2.06566	1.80691e-13	3.22476e-12	12.7431
ENSG00000040633	PHF23	chr17	7235653	7235728	519	-	1	75	0	1.84	1.6	0.929952	1.45014e-11	2.42572e-10	10.8386
ENSG00000041357	PSMA4	chr15	78540454	78542581	520	+	1	2127	0	15.84	16.51	0.811917	1.00587e-13	1.87942e-12	12.9975
ENSG00000041357	PSMA4	chr15	78544902	78544952	521	+	1	50	0	4.05	4.43	0.597234	6.95911e-16	1.53039e-14	15.1574
ENSG00000041357	PSMA4	chr15	78545653	78545678	522	+	1	25	0	1.94	2.36	0.442627	4.21891e-11	7.04614e-10	10.3748
ENSG00000041357	PSMA4	chr15	78545728	78545753	523	+	1	25	0	1.93	2.34	0.450376	2.25789e-11	3.83917e-10	10.6463
ENSG00000041988	THAP3	chr1	6625187	6630339	524	+	1	5152	0	7.32	3.84	1.7252	3.28065e-14	6.26692e-13	13.484
ENSG00000041988	THAP3	chr1	6632905	6633530	525	+	1	625	0	12.46	6.89	1.89653	8.01131e-13	1.38949e-11	12.0963
ENSG00000042088	TDP1	chr14	89955951	89956583	526	+	1	632	0	0.22	0.07	2.35364	4.25972e-15	9.129e-14	14.3706
ENSG00000042088	TDP1	chr14	89963112	89963287	527	+	1	175	0	2.27	1.25	1.71551	5.46754e-13	9.95366e-12	12.2622
ENSG00000042088	TDP1	chr14	89963337	89963362	528	+	1	25	0	0.5	0.44	0.926683	9.01232e-11	1.46967e-09	10.0452
ENSG00000042088	TDP1	chr14	89963537	89963587	529	+	1	50	0	0.49	0.22	1.87617	9.33968e-14	1.84106e-12	13.0297
ENSG00000042286	AIFM2	chr10	70116638	70116663	530	-	1	25	0	0.14	0.02	3.27302	1.7277e-11	2.96798e-10	10.7625
ENSG00000042429	MED17	chr11	93784496	93788058	531	+	1	3562	0	2.86	0.55	3.15333	9.2892e-13	1.65779e-11	12.032
ENSG00000042493	CAPG	chr2	85398049	85414022	532	-	1	15973	0	85.73	40.65	2.24528	1.92559e-18	4.52671e-17	17.7154
ENSG00000042493	CAPG	chr2	85395556	85398024	533	-	1	2468	0	5.49	6.33	0.52344	2.27914e-11	3.75014e-10	10.6422
ENSG00000042493	CAPG	chr2	85394802	85394852	534	-	1	50	0	0.89	0.68	1.15494	1.84203e-12	3.31875e-11	11.7347
ENSG00000042753	AP2S1	chr19	46850762	46850837	535	-	1	75	0	11.25	2.6	3.06784	1.27959e-183	2.40373e-181	182.893
ENSG00000042753	AP2S1	chr19	46839616	46850148	536	-	1	10532	0	43.44	21.8	1.74544	9.18823e-254	2.2821e-251	253.037
ENSG00000042753	AP2S1	chr19	46838185	46839591	537	-	1	1406	0	108.03	86.04	1.05253	1.95239e-27	6.63358e-26	26.7094
ENSG00000043143	JADE2	chr5	134526277	134526652	538	+	1	375	0	0.13	0.02	3.32193	8.00945e-11	1.31319e-09	10.0964
ENSG00000043462	LCP2	chr5	170297549	170297774	539	-	1	225	0	3.12	1.72	1.69025	5.60574e-14	1.08309e-12	13.2514
ENSG00000043462	LCP2	chr5	170270879	170293363	540	-	1	22484	0	5.91	4.15	1.54113	1.24977e-12	2.16714e-11	11.9032
ENSG00000043462	LCP2	chr5	170270754	170270779	541	-	1	25	0	0.96	1.01	0.653509	3.46051e-11	5.81243e-10	10.4609
ENSG00000043462	LCP2	chr5	170268393	170268418	542	-	1	25	0	0.27	0.11	2.02787	2.34922e-16	5.38394e-15	15.6291
ENSG00000043514	TRIT1	chr1	39852752	39852852	543	-	1	100	0	0.6	0.13	2.93047	1.26598e-11	2.15957e-10	10.8976
ENSG00000043514	TRIT1	chr1	39847237	39847587	544	-	1	350	0	0.59	0.13	2.9175	1.65315e-11	2.80852e-10	10.7817
ENSG00000043514	TRIT1	chr1	39844608	39844633	545	-	1	25	0	0.13	0.02	3.37439	3.68354e-11	6.1684e-10	10.4337
ENSG00000043514	TRIT1	chr1	39844121	39844146	546	-	1	25	0	0.13	0.03	3.05889	6.83979e-11	1.1249e-09	10.165
ENSG00000043514	TRIT1	chr1	39841759	39841909	547	-	1	150	0	1.07	0.25	2.82154	7.18031e-12	1.23159e-10	11.1439
ENSG00000043514	TRIT1	chr1	39841684	39841734	548	-	1	50	0	0.31	0.1	2.34659	3.55237e-11	5.95001e-10	10.4495
ENSG00000112651	MRPL2	chr6	43058046	43058233	549	-	1	187	0	15.2	9.8	1.35916	4.25352e-50	2.49404e-48	49.3713
ENSG00000112651	MRPL2	chr6	43054402	43057571	550	-	1	3169	0	28.66	24.99	0.998698	9.49657e-13	1.62804e-11	12.0224
ENSG00000044090	CUL7	chr6	43043167	43043459	551	-	1	292	0	0.14	0.02	3.7625	3.71362e-11	6.21657e-10	10.4302
ENSG00000044115	CTNNA1	chr5	138933941	138933966	552	+	1	25	0	0.2	0.1	1.75445	9.40819e-11	1.52925e-09	10.0265
ENSG00000044574	HSPA5	chr9	125240775	125241347	553	-	1	572	0	25.13	10.75	2.00291	1.31589e-41	6.48561e-40	40.8808
ENSG00000044574	HSPA5	chr9	125239257	125239282	554	-	1	25	0	0.37	0.28	1.13045	7.10661e-11	1.1681e-09	10.1483
ENSG00000044574	HSPA5	chr9	125238238	125238263	555	-	1	25	0	0.16	0.03	3.05889	1.49022e-12	2.74707e-11	11.8267
ENSG00000046647	GEMIN8	chrX	14029796	14029821	556	-	1	25	0	0.17	0.06	2.16581	3.14862e-11	5.31093e-10	10.5019
ENSG00000047056	WDR37	chr10	1056430	1056505	557	+	1	75	0	0.45	0.09	2.97817	3.85743e-12	6.91141e-11	11.4137
ENSG00000047056	WDR37	chr10	1056530	1056580	558	+	1	50	0	0.27	0.06	2.93557	4.79194e-11	7.94776e-10	10.3195
ENSG00000047188	YTHDC2	chr5	113513843	113514018	559	+	1	175	0	1.14	0.15	3.68041	3.97931e-12	6.9231e-11	11.4002
ENSG00000047249	ATP6V1H	chr8	53843225	53843250	560	-	1	25	0	0.23	0.13	1.5789	8.66232e-11	1.41563e-09	10.0624
ENSG00000047249	ATP6V1H	chr8	53843100	53843200	561	-	1	100	0	1.56	1.14	1.21722	1.78578e-11	3.03106e-10	10.7482
ENSG00000047249	ATP6V1H	chr8	53841630	53841705	562	-	1	75	0	1.4	1.12	1.05759	1.5024e-11	2.53795e-10	10.8232
ENSG00000047249	ATP6V1H	chr8	53841580	53841605	563	-	1	25	0	0.25	0.14	1.56857	1.17591e-11	2.0428e-10	10.9296
ENSG00000047315	POLR2B	chr4	56986418	56990764	564	+	1	4346	0	0.23	0.11	1.76671	1.81324e-12	3.31497e-11	11.7415
ENSG00000047315	POLR2B	chr4	56995383	56995408	565	+	1	25	0	0.15	0.02	3.6677	6.85634e-12	1.21053e-10	11.1639
ENSG00000047315	POLR2B	chr4	56999640	56999665	566	+	1	25	0	0.16	0.03	3.32193	7.7291e-13	1.44945e-11	12.1119
ENSG00000047578	KATNIP	chr16	27721675	27740045	567	+	1	18370	0	0.19	0.09	1.87082	5.63985e-11	9.32688e-10	10.2487
ENSG00000047579	DTNBP1	chr6	15651339	15662985	568	-	1	11646	0	4.3	1.13	3.05859	1.18222e-14	2.33315e-13	13.9273
ENSG00000047579	DTNBP1	chr6	15627363	15651314	569	-	1	23951	0	2.51	1.26	1.75263	9.00715e-15	1.82174e-13	14.0454
ENSG00000047579	DTNBP1	chr6	15585992	15615395	570	-	1	29403	0	2.55	1.01	2.10152	3.69676e-14	7.24416e-13	13.4322
ENSG00000047579	DTNBP1	chr6	15524524	15533394	571	-	1	8870	0	5.58	2.66	1.8346	5.47879e-12	9.02394e-11	11.2613
ENSG00000047579	DTNBP1	chr6	15523106	15523574	572	-	1	468	0	2.9	1.65	1.52552	7.6454e-16	1.65137e-14	15.1166
ENSG00000047579	DTNBP1	chr6	15522906	15523081	573	-	1	175	0	2.37	1.35	1.6694	1.77825e-13	3.39148e-12	12.75
ENSG00000047849	MAP4	chr3	47998759	47998809	574	-	1	50	0	0.29	0.08	2.6995	4.0481e-11	6.67727e-10	10.3927
ENSG00000047932	GOPC	chr6	117602272	117602347	575	-	1	75	0	0.63	0.29	1.97961	3.40971e-11	5.58234e-10	10.4673
ENSG00000047932	GOPC	chr6	117602072	117602097	576	-	1	25	0	0.19	0.09	1.83129	9.33523e-11	1.51924e-09	10.0299
ENSG00000048140	TSPAN17	chr5	176647486	176647586	577	+	1	100	0	0.55	0.14	2.76061	6.81317e-11	1.11744e-09	10.1667
ENSG00000048140	TSPAN17	chr5	176647611	176647636	578	+	1	25	0	0.17	0.05	2.40323	1.62543e-12	2.98728e-11	11.789
ENSG00000048140	TSPAN17	chr5	176654984	176656116	579	+	1	1132	0	0.72	0.32	1.90411	5.06836e-13	9.4795e-12	12.2951
ENSG00000048162	NOP16	chr5	176388764	176388927	580	-	1	163	0	15.25	9.28	1.45178	2.77694e-27	9.54093e-26	26.5564
ENSG00000048162	NOP16	chr5	176385213	176388589	581	-	1	3376	0	30.59	14.53	2.49383	8.04119e-46	4.34943e-44	45.0947
ENSG00000048162	NOP16	chr5	176383995	176384663	582	-	1	668	0	16.74	7.62	2.03908	4.07241e-20	1.05397e-18	19.3901
ENSG00000048405	ZNF800	chr7	127392410	127392460	583	-	1	50	0	0.36	0.14	2.08411	2.671e-11	4.5195e-10	10.5733
ENSG00000048405	ZNF800	chr7	127392335	127392360	584	-	1	25	0	0.24	0.11	1.85726	2.48632e-13	4.80617e-12	12.6044
ENSG00000048405	ZNF800	chr7	127392285	127392310	585	-	1	25	0	0.26	0.16	1.46529	2.60062e-11	4.40876e-10	10.5849
ENSG00000048405	ZNF800	chr7	127392210	127392260	586	-	1	50	0	0.51	0.27	1.67802	1.0827e-12	1.99913e-11	11.9655
ENSG00000048544	MRPS10	chr6	42214304	42217861	587	-	1	3557	0	0.93	0.33	2.38632	7.83362e-14	1.52636e-12	13.106
ENSG00000048544	MRPS10	chr6	42214142	42214192	588	-	1	50	0	0.54	0.32	1.45915	2.03751e-11	3.47727e-10	10.6909
ENSG00000048544	MRPS10	chr6	42208256	42208356	589	-	1	100	0	0.69	0.17	2.73406	6.28757e-13	1.15991e-11	12.2015
ENSG00000048649	RSF1	chr11	77820542	77820692	590	-	1	150	0	2.2	0.68	2.46395	5.05222e-14	9.72391e-13	13.2965
ENSG00000048649	RSF1	chr11	77675138	77676873	591	-	1	1735	0	1.5	0.57	2.13961	5.83397e-12	1.02178e-10	11.234
ENSG00000048740	CELF2	chr10	11165227	11165668	592	+	1	441	0	8.89	7.81	1.01249	5.93323e-12	1.00403e-10	11.2267
ENSG00000048740	CELF2	chr10	11257816	11275111	593	+	1	17295	0	6.47	2.75	2.28943	1.71155e-13	3.13162e-12	12.7666
ENSG00000048828	FAM120A	chr9	93451859	93452334	594	+	1	475	0	7.73	3.8	1.89881	2.87269e-15	5.90785e-14	14.5417
ENSG00000048991	R3HDM1	chr2	135604814	135604889	595	+	1	75	0	0.48	0.16	2.30335	5.13387e-11	8.46559e-10	10.2896
ENSG00000049245	VAMP3	chr1	7771370	7772716	596	+	1	1346	0	0.39	0.3	1.1375	1.47241e-11	2.53741e-10	10.832
ENSG00000049449	RCN1	chr11	32091123	32091448	597	+	1	325	0	10.28	4.57	2.3574	1.05772e-15	2.19794e-14	14.9756
ENSG00000049541	RFC2	chr7	74249766	74254411	598	-	1	4645	0	8.08	3.69	1.98948	1.84495e-24	5.74652e-23	23.734
ENSG00000049541	RFC2	chr7	74231823	74232198	599	-	1	375	0	14.01	11.5	1.02859	3.99233e-14	7.57928e-13	13.3988
ENSG00000049618	ARID1B	chr6	156778304	156778454	600	+	1	150	0	1.17	0.23	3.53937	1.45318e-12	2.56937e-11	11.8377
ENSG00000049618	ARID1B	chr6	156778529	156778779	601	+	1	250	0	1.63	0.2	3.82449	7.43721e-12	1.2568e-10	11.1286
ENSG00000049618	ARID1B	chr6	156901449	156901499	602	+	1	50	0	0.44	0.23	1.65281	5.59673e-11	9.26176e-10	10.2521
ENSG00000049656	CLPTM1L	chr5	1344404	1344882	603	-	1	478	0	8.04	4.27	2.08468	2.66639e-14	5.14233e-13	13.5741
ENSG00000049656	CLPTM1L	chr5	1335068	1341764	604	-	1	6696	0	21.85	18.21	0.981988	2.32356e-13	4.16786e-12	12.6338
ENSG00000049656	CLPTM1L	chr5	1324800	1331840	605	-	1	7040	0	9.98	10.04	0.747316	4.29922e-12	7.41663e-11	11.3666
ENSG00000049656	CLPTM1L	chr5	1323832	1324775	606	-	1	943	0	1.55	1.47	0.804172	7.17437e-12	1.23813e-10	11.1442
ENSG00000049656	CLPTM1L	chr5	1318076	1318176	607	-	1	100	0	2.26	1.67	1.17379	7.46493e-15	1.54168e-13	14.127
ENSG00000286181	NA	chrX	49266476	49270228	608	-	1	3752	0	0.21	0.05	2.82038	3.86915e-16	8.76004e-15	15.4124
ENSG00000049860	HEXB	chr5	74685246	74685496	609	+	1	250	0	5.39	1.83	2.42957	1.13907e-18	2.78592e-17	17.9434
ENSG00000050393	MCUR1	chr6	13806952	13814547	610	-	1	7595	0	21.92	6.59	2.7004	2.51379e-13	4.44616e-12	12.5997
ENSG00000050426	LETMD1	chr12	51059420	51059645	611	+	1	225	0	1.95	0.75	2.12296	2.73294e-12	4.79254e-11	11.5634
ENSG00000051108	HERPUD1	chr16	56932141	56935422	612	+	1	3281	0	8.92	2.34	2.67164	1.41107e-12	2.41212e-11	11.8505
ENSG00000051108	HERPUD1	chr16	56939252	56939987	613	+	1	735	0	1.33	0.23	3.45516	4.05353e-12	7.14526e-11	11.3922
ENSG00000051128	HOMER3	chr19	18940344	18941217	614	-	1	873	0	7.38	1.34	3.47366	5.88862e-30	2.19226e-28	29.23
ENSG00000051128	HOMER3	chr19	18938361	18939063	615	-	1	702	0	15.26	10.44	1.29991	3.10141e-12	5.29062e-11	11.5084
ENSG00000051128	HOMER3	chr19	18931991	18932116	616	-	1	125	0	6.98	3.01	1.92741	2.92515e-48	1.66378e-46	47.5339
ENSG00000051128	HOMER3	chr19	18929400	18929625	617	-	1	225	0	18.58	7.32	2.66227	1.45128e-21	4.0617e-20	20.8382
ENSG00000051180	RAD51	chr15	40695228	40695303	618	+	1	75	0	0.58	0.23	2.0985	2.09266e-11	3.4904e-10	10.6793
ENSG00000051180	RAD51	chr15	40695603	40698833	619	+	1	3230	0	1.33	0.66	1.75885	1.25427e-13	2.38442e-12	12.9016
ENSG00000051180	RAD51	chr15	40729957	40731162	620	+	1	1205	0	1.05	0.4	2.29215	1.35299e-12	2.46343e-11	11.8687
ENSG00000051523	CYBA	chr16	88646956	88651073	621	-	1	4117	0	116.68	30.47	2.90844	2.81303e-34	1.17123e-32	33.5508
ENSG00000051523	CYBA	chr16	88646099	88646856	622	-	1	757	0	104.66	45.34	1.93279	0	0	Inf
ENSG00000051523	CYBA	chr16	88643274	88643574	623	-	1	300	0	124.38	46.36	2.0974	9.31824e-20	2.38592e-18	19.0307
ENSG00000051596	THOC3	chr5	175967208	175968282	624	-	1	1074	0	11.96	2.17	3.77072	4.21565e-12	6.9493e-11	11.3751
ENSG00000051620	HEBP2	chr6	138404229	138406116	625	+	1	1887	0	52.89	18.75	3.27617	2.93538e-18	6.99783e-17	17.5323
ENSG00000051620	HEBP2	chr6	138406141	138412919	626	+	1	6778	0	2.17	2.19	0.711345	2.08427e-13	3.97793e-12	12.681
ENSG00000052723	SIKE1	chr1	114776451	114780679	627	-	1	4228	0	26.01	10	3.1309	1.3885e-13	2.60798e-12	12.8575
ENSG00000052749	RRP12	chr10	97366187	97366499	628	-	1	312	0	0.91	0.17	3.20051	5.00006e-17	1.17555e-15	16.301
ENSG00000052749	RRP12	chr10	97356925	97363858	629	-	1	6933	0	4.73	1.49	2.45766	2.01979e-12	3.47165e-11	11.6947
ENSG00000052841	TTC17	chr11	43358994	43359094	630	+	1	100	0	0.73	0.2	2.62741	8.98319e-13	1.62749e-11	12.0466
ENSG00000053372	MRTO4	chr1	19251804	19258754	631	+	1	6950	0	23.48	12.82	1.60934	1.49292e-14	2.84977e-13	13.826
ENSG00000053372	MRTO4	chr1	19258779	19259204	632	+	1	425	0	12.41	8.13	1.34313	1.93424e-15	3.99012e-14	14.7135
ENSG00000053501	USE1	chr19	17215356	17217469	633	+	1	2113	0	30.91	6.8	3.13261	6.29908e-21	1.68585e-19	20.2007
ENSG00000053501	USE1	chr19	17218344	17218394	634	+	1	50	0	2.23	0.79	2.24937	4.40829e-54	2.79184e-52	53.3557
ENSG00000053501	USE1	chr19	17218819	17219773	635	+	1	954	0	18.84	9.19	1.72456	2.57319e-23	7.63247e-22	22.5895
ENSG00000053770	AP5M1	chr14	57269145	57269195	636	+	1	50	0	0.35	0.11	2.39002	5.90348e-12	1.0273e-10	11.2289
ENSG00000053770	AP5M1	chr14	57269320	57269345	637	+	1	25	0	0.27	0.14	1.72425	9.4304e-14	1.86957e-12	13.0255
ENSG00000054116	TRAPPC3	chr1	36149334	36149484	638	-	1	150	0	4.89	1.09	3.81412	1.31911e-22	3.8531e-21	21.8797
ENSG00000054116	TRAPPC3	chr1	36138222	36149259	639	-	1	11037	0	12.99	8.42	1.50351	1.81934e-13	3.40353e-12	12.7401
ENSG00000054116	TRAPPC3	chr1	36137942	36138097	640	-	1	155	0	1.61	1.43	0.905153	3.7077e-14	7.40512e-13	13.4309
ENSG00000054118	THRAP3	chr1	36286988	36287088	641	+	1	100	0	1.07	0.51	1.83589	2.34314e-13	4.41981e-12	12.6302
ENSG00000054148	PHPT1	chr9	136849393	136850508	642	+	1	1115	0	54.64	18.86	2.66222	1.10408e-34	4.63552e-33	33.957
ENSG00000054148	PHPT1	chr9	136850558	136850927	643	+	1	369	0	25.19	25.76	0.673101	7.74298e-14	1.46837e-12	13.1111
ENSG00000054267	ARID4B	chr1	235327872	235328072	644	-	1	200	0	2.43	1.26	1.67151	8.62277e-13	1.56888e-11	12.0644
ENSG00000054277	OPN3	chr1	241639943	241640318	645	-	1	375	0	4.73	0.8	3.50929	1.01632e-14	2.01284e-13	13.993
ENSG00000054282	SDCCAG8	chr1	243256215	243256240	646	+	1	25	0	0.19	0.08	1.98935	7.49865e-12	1.31841e-10	11.125
ENSG00000054611	TBC1D22A	chr22	46762741	46773944	647	+	1	11203	0	1.21	0.36	2.62822	4.98685e-14	9.68327e-13	13.3022
ENSG00000054611	TBC1D22A	chr22	46774219	46792669	648	+	1	18450	0	0.96	0.31	2.60911	1.36506e-15	2.92893e-14	14.8648
ENSG00000054611	TBC1D22A	chr22	46792794	46797617	649	+	1	4823	0	9.65	3.47	2.31548	1.44724e-16	3.12069e-15	15.8395
ENSG00000054611	TBC1D22A	chr22	47173706	47173781	650	+	1	75	0	0.62	0.25	2.05144	2.06593e-12	3.71776e-11	11.6849
ENSG00000054967	RELT	chr11	73390756	73390856	651	+	1	100	0	0.61	0.1	3.37486	8.51807e-12	1.45856e-10	11.0697
ENSG00000054967	RELT	chr11	73395620	73395645	652	+	1	25	0	0.17	0.06	2.34183	2.62568e-12	4.76298e-11	11.5808
ENSG00000054967	RELT	chr11	73395695	73395720	653	+	1	25	0	0.15	0.05	2.34465	5.153e-11	8.56512e-10	10.2879
ENSG00000054967	RELT	chr11	73395770	73395870	654	+	1	100	0	0.65	0.16	2.76991	1.83234e-12	3.30187e-11	11.737
ENSG00000055044	NOP58	chr2	202265762	202265837	655	+	1	75	0	0.96	0.52	1.60896	3.53264e-14	7.04367e-13	13.4519
ENSG00000055044	NOP58	chr2	202303467	202303617	656	+	1	150	0	1.48	0.51	2.32873	2.06372e-12	3.57637e-11	11.6853
ENSG00000055070	SZRD1	chr1	16367237	16395186	657	+	1	27949	0	32.73	19.44	1.59779	1.41544e-16	3.05522e-15	15.8491
ENSG00000055070	SZRD1	chr1	16397661	16397911	658	+	1	250	0	2.59	0.93	2.21241	1.67827e-13	3.15487e-12	12.7751
ENSG00000055118	KCNH2	chr7	150958481	150959600	659	-	1	1119	0	0.34	0.11	2.54628	4.64852e-11	7.57761e-10	10.3327
ENSG00000055118	KCNH2	chr7	150958231	150958431	660	-	1	200	0	2.07	0.71	2.33039	1.98269e-14	3.93998e-13	13.7027
ENSG00000055130	CUL1	chr7	148698263	148698526	661	+	1	263	0	0.14	0.02	3.32193	7.84979e-12	1.37712e-10	11.1051
ENSG00000055130	CUL1	chr7	148788608	148788633	662	+	1	25	0	0.17	0.06	2.30175	7.04182e-12	1.24245e-10	11.1523
ENSG00000055163	CYFIP2	chr5	157266103	157269349	663	+	1	3246	0	1.38	0.72	2.01646	1.30134e-11	2.16114e-10	10.8856
ENSG00000055211	GINM1	chr6	149566374	149572511	664	+	1	6137	0	2.14	0.8	2.18313	1.36421e-11	2.24303e-10	10.8651
ENSG00000055609	KMT2C	chr7	152436136	152436636	665	-	1	500	0	0.13	0.02	3.54432	4.01826e-11	6.71586e-10	10.396
ENSG00000055950	MRPL43	chr10	100986533	100987463	666	-	1	930	0	58.87	33.23	1.49562	4.23797e-16	8.92031e-15	15.3728
ENSG00000055950	MRPL43	chr10	100983759	100983964	667	-	1	205	0	4.35	3.88	0.895234	1.25351e-15	2.69874e-14	14.9019
ENSG00000056050	HPF1	chr4	169753834	169757903	668	-	1	4069	0	0.72	0.13	4.08539	1.86368e-12	3.30411e-11	11.7296
ENSG00000056050	HPF1	chr4	169731788	169731838	669	-	1	50	0	1.06	0.91	0.957214	9.70533e-12	1.68694e-10	11.013
ENSG00000056586	RC3H2	chr9	122898106	122905305	670	-	1	7199	0	3.05	0.96	2.78804	3.81753e-13	6.87849e-12	12.4182
ENSG00000056586	RC3H2	chr9	122897556	122897581	671	-	1	25	0	0.37	0.23	1.39301	2.8603e-14	5.85247e-13	13.5436
ENSG00000056972	TRAF3IP2	chr6	111559255	111559380	672	-	1	125	0	1.92	1.02	1.62921	3.88079e-12	6.67727e-11	11.4111
ENSG00000057252	SOAT1	chr1	179293813	179302778	673	+	1	8965	0	2.86	1.18	2.06542	2.48907e-14	4.84926e-13	13.604
ENSG00000057608	GDI2	chr10	5786017	5813412	674	-	1	27395	0	21.3	10.93	1.76494	2.08254e-18	4.94668e-17	17.6814
ENSG00000057663	ATG5	chr6	106325397	106325630	675	-	1	233	0	1.18	0.41	2.24671	8.86576e-13	1.58453e-11	12.0523
ENSG00000057663	ATG5	chr6	106316213	106325297	676	-	1	9084	0	0.79	0.4	1.72926	6.041e-12	1.03752e-10	11.2189
ENSG00000057757	PITHD1	chr1	23778467	23778692	677	+	1	225	0	3.3	1.13	2.50618	3.75401e-17	8.66846e-16	16.4255
ENSG00000057757	PITHD1	chr1	23779441	23779466	678	+	1	25	0	0.34	0.22	1.36872	8.59978e-13	1.60929e-11	12.0655
ENSG00000057935	MTA3	chr2	42568704	42568754	679	+	1	50	0	0.36	0.09	2.84091	1.43067e-12	2.58623e-11	11.8445
ENSG00000136521	NDUFB5	chr3	179604811	179615017	680	+	1	10206	0	7.7	6.34	1.31713	0.00123205	0.00550123	2.90937
ENSG00000058056	USP13	chr3	179653131	179653331	681	+	1	200	0	2.1	0.85	2.55745	9.03773e-12	1.48679e-10	11.0439
ENSG00000058262	SEC61A1	chr3	128052388	128052762	682	+	1	374	0	4.19	1.65	2.38717	1.22191e-13	2.2867e-12	12.913
ENSG00000058262	SEC61A1	chr3	128052812	128055550	683	+	1	2738	0	3.83	2.46	1.36994	5.98304e-16	1.30138e-14	15.2231
ENSG00000058262	SEC61A1	chr3	128071323	128071498	684	+	1	175	0	3.98	3.16	1.06734	1.96485e-12	3.46383e-11	11.7067
ENSG00000058272	PPP1R12A	chr12	79934707	79934982	685	-	1	275	0	6.27	2.55	2.1217	1.25577e-14	2.46727e-13	13.9011
ENSG00000058600	POLR3E	chr16	22297424	22297524	686	+	1	100	0	0.89	0.39	1.97736	1.6662e-11	2.78731e-10	10.7783
ENSG00000058600	POLR3E	chr16	22308159	22309008	687	+	1	849	0	2.54	1.81	1.22019	1.743e-12	3.13285e-11	11.7587
ENSG00000058600	POLR3E	chr16	22309033	22309470	688	+	1	437	0	0.7	0.49	1.24331	1.28278e-11	2.20173e-10	10.8918
ENSG00000058600	POLR3E	chr16	22313704	22316657	689	+	1	2953	0	3.08	1.1	2.23853	7.60982e-13	1.34666e-11	12.1186
ENSG00000058600	POLR3E	chr16	22325811	22326061	690	+	1	250	0	2.96	1.35	2.03741	6.03908e-13	1.09654e-11	12.219
ENSG00000058600	POLR3E	chr16	22333722	22333747	691	+	1	25	0	0.25	0.14	1.50667	4.72057e-11	7.86769e-10	10.326
ENSG00000059122	FLYWCH1	chr16	2914176	2914276	692	+	1	100	0	0.69	0.14	3.08554	9.71371e-13	1.77235e-11	12.0126
ENSG00000059145	UNKL	chr16	1399411	1401669	693	-	1	2258	0	1.75	0.57	2.52934	7.75469e-13	1.40006e-11	12.1104
ENSG00000059145	UNKL	chr16	1379588	1379638	694	-	1	50	0	0.31	0.03	3.9289	4.71119e-12	8.3579e-11	11.3269
ENSG00000059145	UNKL	chr16	1371592	1379563	695	-	1	7971	0	0.43	0.1	3.27631	1.70835e-12	3.07231e-11	11.7674
ENSG00000059145	UNKL	chr16	1366379	1367100	696	-	1	721	0	0.2	0.1	1.77173	5.73668e-11	9.4747e-10	10.2413
ENSG00000059573	ALDH18A1	chr10	95625423	95625448	697	-	1	25	0	0.13	0.02	3.51832	5.78295e-11	9.54638e-10	10.2379
ENSG00000059588	TARBP1	chr1	234478898	234478923	698	-	1	25	0	0.13	0.02	3.51832	5.78295e-11	9.54638e-10	10.2379
ENSG00000059691	GATB	chr4	151758875	151760884	699	-	1	2009	0	1.33	0.72	1.61096	1.13976e-11	1.90132e-10	10.9432
ENSG00000059758	CDK17	chr12	96400119	96400419	700	-	1	300	0	4.1	1.27	2.77429	1.84381e-12	3.19108e-11	11.7343
ENSG00000059769	DNAJC25	chr9	111631458	111631683	701	+	1	225	0	1.49	0.28	3.27678	1.35463e-11	2.24298e-10	10.8682
ENSG00000060069	CTDP1	chr18	79714840	79714865	702	+	1	25	0	0.17	0.07	2.0199	5.37787e-11	8.91868e-10	10.2694
ENSG00000060069	CTDP1	chr18	79715440	79715465	703	+	1	25	0	0.18	0.06	2.19153	7.07699e-12	1.24812e-10	11.1502
ENSG00000060069	CTDP1	chr18	79715490	79717546	704	+	1	2056	0	0.38	0.12	2.41825	4.22214e-11	6.91127e-10	10.3745
ENSG00000060069	CTDP1	chr18	79717621	79717671	705	+	1	50	0	0.4	0.18	1.91983	7.68905e-12	1.35021e-10	11.1141
ENSG00000060069	CTDP1	chr18	79736354	79736504	706	+	1	150	0	1.04	0.13	3.80671	1.70972e-12	3.06011e-11	11.7671
ENSG00000060069	CTDP1	chr18	79753684	79753784	707	+	1	100	0	0.64	0.16	2.72012	2.25579e-11	3.69361e-10	10.6467
ENSG00000060138	YBX3	chr12	10701287	10723317	708	-	1	22030	0	186.19	71.06	2.09956	1.48041e-15	2.95339e-14	14.8296
ENSG00000060138	YBX3	chr12	10699388	10699588	709	-	1	200	0	8.08	6.61	1.02968	8.06191e-16	1.71112e-14	15.0936
ENSG00000060237	WNK1	chr12	752753	752828	710	+	1	75	0	0.41	0.05	3.64156	3.48885e-11	5.81873e-10	10.4573
ENSG00000060237	WNK1	chr12	753003	753103	711	+	1	100	0	0.62	0.14	2.94736	1.94156e-11	3.25121e-10	10.7118
ENSG00000060491	OGFR	chr20	62804859	62805889	712	+	1	1030	0	1.91	0.71	2.36042	1.1855e-14	2.36375e-13	13.9261
ENSG00000060491	OGFR	chr20	62807514	62807614	713	+	1	100	0	2.34	1.24	1.63544	1.03812e-18	2.59207e-17	17.9838
ENSG00000060491	OGFR	chr20	62808239	62808314	714	+	1	75	0	1.86	1.42	1.12843	2.66674e-15	5.63641e-14	14.574
ENSG00000060491	OGFR	chr20	62811529	62811579	715	+	1	50	0	1.04	0.85	1.01677	1.27527e-12	2.35713e-11	11.8944
ENSG00000060491	OGFR	chr20	62811604	62813248	716	+	1	1644	0	20.63	10.57	2.15579	3.0435e-13	5.33584e-12	12.5166
ENSG00000060491	OGFR	chr20	62813298	62813323	717	+	1	25	0	0.72	0.71	0.751417	9.23252e-11	1.5037e-09	10.0347
ENSG00000060491	OGFR	chr20	62813398	62813548	718	+	1	150	0	3.44	2.93	0.99158	2.84515e-11	4.70431e-10	10.5459
ENSG00000060491	OGFR	chr20	62813573	62813873	719	+	1	300	0	7.86	6.82	1.00903	8.62408e-13	1.5512e-11	12.0643
ENSG00000060558	GNA15	chr19	3136107	3163676	720	+	1	27569	0	84.37	36.46	2.11625	6.15643e-14	1.1155e-12	13.2107
ENSG00000060688	SNRNP40	chr1	31293235	31296772	721	-	1	3537	0	9.23	3.8	2.41973	3.90721e-18	9.35597e-17	17.4081
ENSG00000060688	SNRNP40	chr1	31269162	31269187	722	-	1	25	0	0.31	0.21	1.2836	4.99989e-11	8.32114e-10	10.301
ENSG00000060688	SNRNP40	chr1	31261549	31261624	723	-	1	75	0	0.85	0.49	1.53487	3.07002e-12	5.49308e-11	11.5129
ENSG00000060688	SNRNP40	chr1	31259942	31260092	724	-	1	150	0	2.37	1.62	1.27397	4.72017e-12	8.21559e-11	11.326
ENSG00000060688	SNRNP40	chr1	31259867	31259892	725	-	1	25	0	0.28	0.16	1.55352	9.65451e-13	1.80266e-11	12.0153
ENSG00000060762	MPC1	chr6	166367175	166382935	726	-	1	15760	0	2.96	0.84	3.16335	5.7713e-21	1.58059e-19	20.2387
ENSG00000060762	MPC1	chr6	166366063	166366975	727	-	1	912	0	3.56	2.32	1.36454	1.07212e-16	2.41766e-15	15.9698
ENSG00000060971	ACAA1	chr3	38129347	38137148	728	-	1	7801	0	26.18	7.42	2.6614	5.73657e-13	9.89862e-12	12.2413
ENSG00000060971	ACAA1	chr3	38126271	38126614	729	-	1	343	0	5.88	4.41	1.14914	6.44374e-13	1.15001e-11	12.1909
ENSG00000060971	ACAA1	chr3	38125651	38125701	730	-	1	50	0	1.37	1.11	1.03244	1.13774e-15	2.47723e-14	14.944
ENSG00000060982	BCAT1	chr12	24948974	24949099	731	-	1	125	0	1.93	1.32	1.27933	2.32638e-12	4.15656e-11	11.6333
ENSG00000061273	HDAC7	chr12	47802241	47802266	732	-	1	25	0	0.15	0.05	2.44323	5.29295e-11	8.78241e-10	10.2763
ENSG00000061273	HDAC7	chr12	47798940	47798965	733	-	1	25	0	0.19	0.07	2.16439	2.63947e-12	4.78702e-11	11.5785
ENSG00000061273	HDAC7	chr12	47795746	47796224	734	-	1	478	0	1.9	0.89	1.88436	8.56983e-14	1.64073e-12	13.067
ENSG00000061337	LZTS1	chr8	20303807	20303832	735	-	1	25	0	0.15	0.02	3.86035	1.00566e-11	1.75395e-10	10.9975
ENSG00000061794	MRPS35	chr12	27710831	27716375	736	+	1	5544	0	6.89	4.16	1.49124	1.45396e-21	4.04324e-20	20.8374
ENSG00000061936	SFSWAP	chr12	131719493	131719518	737	+	1	25	0	0.18	0.07	2.0307	1.98891e-11	3.39914e-10	10.7014
ENSG00000061936	SFSWAP	chr12	131797222	131797297	738	+	1	75	0	0.68	0.33	1.78365	7.93947e-12	1.36352e-10	11.1002
ENSG00000062282	DGAT2	chr11	75768807	75769057	739	+	1	250	0	2.04	0.42	3.05653	3.83004e-12	6.56428e-11	11.4168
ENSG00000062282	DGAT2	chr11	75784637	75784687	740	+	1	50	0	0.35	0.13	2.14758	1.96503e-11	3.33895e-10	10.7066
ENSG00000062282	DGAT2	chr11	75800982	75801007	741	+	1	25	0	0.14	0.03	3.13551	1.9377e-11	3.31562e-10	10.7127
ENSG00000062485	CS	chr12	56283847	56291234	742	-	1	7387	0	5.7	5.29	0.83144	3.94195e-08	4.68443e-07	7.40429
ENSG00000062485	CS	chr12	56276047	56276122	743	-	1	75	0	1.52	1.32	0.934493	7.06489e-11	1.16139e-09	10.1509
ENSG00000062485	CS	chr12	56273198	56273223	744	-	1	25	0	0.3	0.16	1.65836	2.10018e-14	4.32443e-13	13.6777
ENSG00000062485	CS	chr12	56300175	56300300	745	-	1	125	0	2.58	1.85	1.21261	3.78609e-12	6.56388e-11	11.4218
ENSG00000062485	CS	chr12	56286015	56286636	746	-	1	621	0	2.58	2.34	0.870736	1.06756e-13	2.05868e-12	12.9716
ENSG00000062485	CS	chr12	56285940	56285990	747	-	1	50	0	2.31	2.08	0.877948	9.21504e-12	1.56726e-10	11.0355
ENSG00000062582	MRPS24	chr7	43866682	43866707	748	-	1	25	0	2.3	2.82	0.432825	2.25461e-12	4.10576e-11	11.6469
ENSG00000062650	WAPL	chr10	86521507	86521757	749	-	1	250	0	2.33	0.45	3.15368	3.30952e-13	6.04645e-12	12.4802
ENSG00000062716	VMP1	chr17	59707653	59735415	750	+	1	27762	0	4.7	2.23	1.98194	6.12716e-14	1.15232e-12	13.2127
ENSG00000062716	VMP1	chr17	59773775	59773800	751	+	1	25	0	0.29	0.19	1.32785	6.73814e-11	1.10906e-09	10.1715
ENSG00000062716	VMP1	chr17	59773825	59773875	752	+	1	50	0	0.65	0.43	1.32737	6.92738e-12	1.21803e-10	11.1594
ENSG00000062822	POLD1	chr19	50384347	50387666	753	+	1	3319	0	0.62	0.29	1.924	1.8378e-16	4.23251e-15	15.7357
ENSG00000062822	POLD1	chr19	50395147	50399436	754	+	1	4289	0	7.5	5.83	1.11931	6.20504e-12	1.02442e-10	11.2073
ENSG00000062822	POLD1	chr19	50399461	50401904	755	+	1	2443	0	2.13	1.28	1.46485	7.16306e-12	1.19774e-10	11.1449
ENSG00000062822	POLD1	chr19	50402463	50402513	756	+	1	50	0	0.54	0.32	1.50441	9.08305e-12	1.57598e-10	11.0418
ENSG00000062822	POLD1	chr19	50402614	50402639	757	+	1	25	0	0.21	0.09	1.94847	1.72911e-12	3.16955e-11	11.7622
ENSG00000062822	POLD1	chr19	50409219	50409527	758	+	1	308	0	0.32	0.22	1.30599	1.24314e-11	2.15402e-10	10.9055
ENSG00000062822	POLD1	chr19	50409552	50413436	759	+	1	3884	0	1.44	0.54	2.17684	7.05861e-17	1.62573e-15	16.1513
ENSG00000062822	POLD1	chr19	50415538	50415563	760	+	1	25	0	0.22	0.09	2.00615	1.43222e-13	2.81063e-12	12.844
ENSG00000062822	POLD1	chr19	50417889	50417914	761	+	1	25	0	0.34	0.24	1.20409	6.77644e-11	1.11522e-09	10.169
ENSG00000062822	POLD1	chr19	50415823	50416417	762	+	1	594	0	1.21	0.93	1.24368	1.08184e-12	1.97103e-11	11.9658
ENSG00000062822	POLD1	chr19	50416492	50416517	763	+	1	25	0	1.13	0.85	1.42809	3.93892e-12	6.90905e-11	11.4046
ENSG00000063046	EIF4B	chr12	53022557	53034675	764	+	1	12118	0	29.33	24.54	1.0183	1.07645e-12	1.83539e-11	11.968
ENSG00000063046	EIF4B	chr12	53037534	53039343	765	+	1	1809	0	8.71	5.42	1.52011	1.90659e-14	3.71447e-13	13.7197
ENSG00000063176	SPHK2	chr19	48620452	48624975	766	+	1	4523	0	1.36	0.65	1.96437	6.15413e-13	1.12783e-11	12.2108
ENSG00000063176	SPHK2	chr19	48625875	48626075	767	+	1	200	0	3.38	1.97	1.51648	3.36468e-15	7.03898e-14	14.4731
ENSG00000063176	SPHK2	chr19	48626100	48626125	768	+	1	25	0	0.37	0.26	1.23717	2.33754e-12	4.25314e-11	11.6312
ENSG00000063176	SPHK2	chr19	48629333	48629383	769	+	1	50	0	0.27	0.05	3.08995	5.54521e-11	9.13563e-10	10.2561
ENSG00000063176	SPHK2	chr19	48630058	48630083	770	+	1	25	0	0.16	0.06	2.1964	8.462e-11	1.38494e-09	10.0725
ENSG00000063177	RPL18	chr19	48615855	48619181	771	-	1	3326	0	990.85	208.57	3.00809	0	0	Inf
ENSG00000063177	RPL18	chr19	48615330	48615455	772	-	1	125	0	170.38	30.38	3.1005	0	0	Inf
ENSG00000063180	CA11	chr19	48645622	48645672	773	-	1	50	0	0.28	0.05	3.14129	2.40885e-11	4.07243e-10	10.6182
ENSG00000063180	CA11	chr19	48640255	48644451	774	-	1	4196	0	0.28	0.05	3.22893	1.22186e-11	2.11897e-10	10.913
ENSG00000063180	CA11	chr19	48640130	48640155	775	-	1	25	0	0.19	0.08	1.89308	5.60461e-11	9.27481e-10	10.2515
ENSG00000063241	ISOC2	chr19	55453059	55461669	776	-	1	8610	0	100.55	88.83	0.961474	1.0496e-13	1.91157e-12	12.979
ENSG00000063244	U2AF2	chr19	55654395	55654745	777	+	1	350	0	4.23	1.29	2.58429	9.56542e-13	1.65782e-11	12.0193
ENSG00000063244	U2AF2	chr19	55654995	55668688	778	+	1	13693	0	60.24	34.32	1.55818	3.00093e-13	5.30812e-12	12.5227
ENSG00000063244	U2AF2	chr19	55674631	55674656	779	+	1	25	0	0.16	0.03	2.95198	1.89796e-12	3.46536e-11	11.7217
ENSG00000063245	EPN1	chr19	55675225	55676639	780	+	1	1414	0	7.66	2.13	2.87238	2.73729e-13	4.97709e-12	12.5627
ENSG00000063245	EPN1	chr19	55677720	55678712	781	+	1	992	0	9.97	6.21	1.42155	1.23724e-13	2.30599e-12	12.9075
ENSG00000063245	EPN1	chr19	55678837	55692754	782	+	1	13917	0	30.6	14.92	1.82985	1.30629e-13	2.3234e-12	12.884
ENSG00000063245	EPN1	chr19	55692779	55695335	783	+	1	2556	0	19.36	12.74	1.33278	9.12448e-13	1.55866e-11	12.0398
ENSG00000063245	EPN1	chr19	55695410	55695460	784	+	1	50	0	0.84	0.64	1.11495	9.04058e-12	1.5701e-10	11.0438
ENSG00000063245	EPN1	chr19	55695485	55695585	785	+	1	100	0	1.82	1.15	1.43113	4.92287e-14	9.58523e-13	13.3078
ENSG00000063245	EPN1	chr19	55695610	55695660	786	+	1	50	0	0.61	0.41	1.28866	6.77857e-11	1.11501e-09	10.1689
ENSG00000063322	MED29	chr19	39391397	39392472	787	+	1	1075	0	5.25	3.33	1.45443	4.27088e-13	7.64962e-12	12.3695
ENSG00000063322	MED29	chr19	39397621	39397646	788	+	1	25	0	0.37	0.25	1.29391	8.50032e-13	1.59134e-11	12.0706
ENSG00000063322	MED29	chr19	39397671	39397696	789	+	1	25	0	0.14	0.04	2.47393	8.80608e-11	1.43692e-09	10.0552
ENSG00000063854	HAGH	chr16	1809428	1826945	790	-	1	17517	0	67.71	20.08	2.69601	6.53346e-17	1.41644e-15	16.1849
ENSG00000063854	HAGH	chr16	1809228	1809403	791	-	1	175	0	12.83	6.19	1.68801	6.76518e-14	1.28616e-12	13.1697
ENSG00000063978	RNF4	chr4	2512512	2513122	792	+	1	610	0	1.59	0.88	1.5708	1.42298e-11	2.34531e-10	10.8468
ENSG00000064115	TM7SF3	chr12	27003357	27014369	793	-	1	11012	0	9.05	3.64	2.50065	2.86233e-12	4.79996e-11	11.5433
ENSG00000064115	TM7SF3	chr12	26973853	26974003	794	-	1	150	0	2.85	2.11	1.18031	5.01988e-12	8.56319e-11	11.2993
ENSG00000064199	SPA17	chr11	124673918	124673968	795	+	1	50	0	0.52	0.31	1.4826	3.64538e-11	6.11223e-10	10.4383
ENSG00000064199	SPA17	chr11	124675218	124675243	796	+	1	25	0	0.28	0.17	1.44968	9.12501e-12	1.59428e-10	11.0398
ENSG00000064199	SPA17	chr11	124681438	124691699	797	+	1	10261	0	0.32	0.22	1.25309	6.56314e-11	1.08059e-09	10.1829
ENSG00000064313	TAF2	chr8	119832594	119832844	798	-	1	250	0	3.53	1.9	1.69379	4.04437e-13	7.35619e-12	12.3931
ENSG00000064393	HIPK2	chr7	139716812	139716862	799	-	1	50	0	0.37	0.11	2.53118	3.56078e-13	6.78934e-12	12.4485
ENSG00000064419	TNPO3	chr7	129054972	129054997	800	-	1	25	0	0.15	0.02	3.34577	5.31739e-12	9.43339e-11	11.2743
ENSG00000064419	TNPO3	chr7	129054722	129054922	801	-	1	200	0	2.75	1.46	1.73454	6.25451e-12	1.04196e-10	11.2038
ENSG00000064489	NA	chr19	19182476	19192145	802	-	1	9669	0	22.3	14.14	1.60224	5.35573e-23	1.5853e-21	22.2712
ENSG00000254901	BORCS8	chr19	19181951	19182226	803	-	1	275	0	4.73	2.11	1.90406	1.17386e-12	2.02996e-11	11.9304
ENSG00000213999	BORCS8-MEF2B	chr19	19177381	19181901	804	-	1	4520	0	4.98	2.65	1.64873	4.85275e-19	1.21547e-17	18.314
ENSG00000254901	BORCS8	chr19	19177106	19177131	805	-	1	25	0	0.19	0.09	1.79141	9.39188e-11	1.52753e-09	10.0272
ENSG00000064489	NA	chr19	19147707	19147782	806	-	1	75	0	0.55	0.09	3.49594	1.78065e-12	3.1592e-11	11.7494
ENSG00000064489	NA	chr19	19147068	19147118	807	-	1	50	0	0.42	0.21	1.71267	6.43177e-11	1.05526e-09	10.1917
ENSG00000064489	NA	chr19	19146590	19146758	808	-	1	168	0	0.56	0.2	2.21185	1.78423e-11	2.96735e-10	10.7485
ENSG00000064489	NA	chr19	19145891	19146041	809	-	1	150	0	1.09	0.38	2.2471	3.73191e-12	6.65871e-11	11.4281
ENSG00000064490	RFXANK	chr19	19192900	19201866	810	+	1	8966	0	81.94	45.28	1.67119	8.17165e-15	1.56385e-13	14.0877
ENSG00000064545	TMEM161A	chr19	19132493	19138452	811	-	1	5959	0	6.49	3.65	1.62318	2.8e-13	5.07196e-12	12.5528
ENSG00000064545	TMEM161A	chr19	19132368	19132393	812	-	1	25	0	0.16	0.05	2.34362	1.90869e-11	3.27021e-10	10.7193
ENSG00000064545	TMEM161A	chr19	19121420	19130199	813	-	1	8779	0	3	1.54	1.69957	1.18455e-12	2.07494e-11	11.9264
ENSG00000064545	TMEM161A	chr19	19120168	19121395	814	-	1	1227	0	7.84	4.35	1.68919	3.15272e-14	6.06208e-13	13.5013
ENSG00000064545	TMEM161A	chr19	19120118	19120143	815	-	1	25	0	0.51	0.43	0.949186	3.50686e-11	5.88119e-10	10.4551
ENSG00000064545	TMEM161A	chr19	19119718	19119993	816	-	1	275	0	3.64	1.79	1.90634	9.17392e-12	1.49882e-10	11.0374
ENSG00000064601	CTSA	chr20	45891353	45891403	817	+	1	50	0	0.48	0.22	1.82623	4.10287e-13	7.82514e-12	12.3869
ENSG00000064601	CTSA	chr20	45891553	45891703	818	+	1	150	0	1.99	0.93	1.84455	4.90721e-14	9.44956e-13	13.3092
ENSG00000064601	CTSA	chr20	45891931	45891956	819	+	1	25	0	0.32	0.23	1.24393	6.03303e-11	9.94997e-10	10.2195
ENSG00000064601	CTSA	chr20	45891981	45892400	820	+	1	419	0	1.6	1.2	1.13761	2.66688e-11	4.44282e-10	10.574
ENSG00000064601	CTSA	chr20	45892765	45893254	821	+	1	489	0	1.38	0.51	2.20257	2.47906e-12	4.36153e-11	11.6057
ENSG00000064607	SUGP2	chr19	19033553	19033930	822	-	1	377	0	3.44	1.6	1.84208	4.57535e-23	1.36659e-21	22.3396
ENSG00000064607	SUGP2	chr19	19031099	19033478	823	-	1	2379	0	0.5	0.13	2.91691	4.00473e-11	6.56595e-10	10.3974
ENSG00000064651	SLC12A2	chr5	128084065	128084215	824	+	1	150	0	0.86	0.09	3.91918	3.80986e-11	6.32065e-10	10.4191
ENSG00000064651	SLC12A2	chr5	128084290	128084340	825	+	1	50	0	0.27	0.04	3.41116	3.11723e-11	5.20475e-10	10.5062
ENSG00000064666	CNN2	chr19	1026607	1036072	826	+	1	9465	0	26.32	15.26	1.64143	6.94852e-22	1.93834e-20	21.1581
ENSG00000064666	CNN2	chr19	1036122	1036882	827	+	1	760	0	16.29	8.52	1.68626	1.25561e-34	5.27828e-33	33.9011
ENSG00000064666	CNN2	chr19	1036982	1037731	828	+	1	749	0	4.8	3.65	1.12899	6.03011e-15	1.23285e-13	14.2197
ENSG00000064666	CNN2	chr19	1038006	1038281	829	+	1	275	0	4.94	2.75	1.6263	1.65728e-12	2.84365e-11	11.7806
ENSG00000064666	CNN2	chr19	1038306	1038856	830	+	1	550	0	12.34	7.46	1.43935	4.65047e-12	7.67591e-11	11.3325
ENSG00000064687	ABCA7	chr19	1065084	1065482	831	+	1	398	0	5.09	1.09	2.88968	3.58655e-14	6.90568e-13	13.4453
ENSG00000064703	DDX20	chr1	111755957	111755982	832	+	1	25	0	0.14	0.03	3.11042	2.94051e-11	4.97166e-10	10.5316
ENSG00000064703	DDX20	chr1	111756032	111756182	833	+	1	150	0	1.21	0.44	2.17829	6.45761e-12	1.09486e-10	11.1899
ENSG00000064726	BTBD1	chr15	83066858	83067208	834	-	1	350	0	5.73	1.41	2.84814	6.81558e-18	1.59688e-16	17.1665
ENSG00000064886	CHI3L2	chr1	111229706	111229731	835	+	1	25	0	0.41	0.29	1.24437	1.80577e-13	3.52247e-12	12.7433
ENSG00000064886	CHI3L2	chr1	111229831	111234922	836	+	1	5091	0	161.92	191.23	0.49104	6.66933e-12	1.08992e-10	11.1759
ENSG00000064886	CHI3L2	chr1	111235728	111242386	837	+	1	6658	0	372.87	348.53	0.989663	3.24646e-29	1.16384e-27	28.4886
ENSG00000064886	CHI3L2	chr1	111242611	111243368	838	+	1	757	0	77.5	101.44	0.34664	2.56515e-12	4.4028e-11	11.5909
ENSG00000064933	PMS1	chr2	189784259	189784334	839	+	1	75	0	1.31	0.52	2.05832	1.94217e-20	5.26124e-19	19.7117
ENSG00000064961	HMG20B	chr19	3572968	3579048	840	+	1	6080	0	123.6	56.73	2.1203	3.9142e-17	8.50533e-16	16.4074
ENSG00000064995	TAF11	chr6	34883001	34887957	841	-	1	4956	0	4.04	1.36	2.64836	5.42779e-12	8.99408e-11	11.2654
ENSG00000064995	TAF11	chr6	34878111	34878211	842	-	1	100	0	0.82	0.26	2.50617	7.45196e-12	1.26219e-10	11.1277
ENSG00000065000	AP3D1	chr19	2130516	2132474	843	-	1	1958	0	0.35	0.23	1.33171	6.81325e-13	1.28021e-11	12.1666
ENSG00000065000	AP3D1	chr19	2111682	2111807	844	-	1	125	0	0.9	0.23	2.70684	9.43607e-12	1.60447e-10	11.0252
ENSG00000065000	AP3D1	chr19	2101387	2101537	845	-	1	150	0	1.36	0.6	1.91459	1.51448e-12	2.73943e-11	11.8197
ENSG00000065000	AP3D1	chr19	2101262	2101362	846	-	1	100	0	0.84	0.4	1.78953	2.12928e-11	3.61541e-10	10.6718
ENSG00000065029	ZNF76	chr6	35291728	35292569	847	+	1	841	0	0.3	0.16	1.6037	8.75624e-14	1.74081e-12	13.0577
ENSG00000065029	ZNF76	chr6	35292887	35292912	848	+	1	25	0	0.14	0.03	2.98489	3.65508e-11	6.12408e-10	10.4371
ENSG00000065054	NHERF2	chr16	2036388	2037549	849	+	1	1161	0	4.19	2.08	1.84597	4.58398e-12	7.60967e-11	11.3388
ENSG00000065057	NTHL1	chr16	2039864	2047849	850	-	1	7985	0	61.75	21.2	2.53791	4.74844e-13	8.13862e-12	12.3234
ENSG00000065135	GNAI3	chr1	109548614	109573978	851	+	1	25364	0	7.35	3.5	1.88728	5.20351e-16	1.11174e-14	15.2837
ENSG00000065150	IPO5	chr13	97976689	97981244	852	+	1	4555	0	2.73	2.12	1.1006	4.71476e-14	9.18811e-13	13.3265
ENSG00000065150	IPO5	chr13	97981269	97985519	853	+	1	4250	0	6.32	5.05	1.05019	2.63486e-12	4.49078e-11	11.5792
ENSG00000065268	WDR18	chr19	984331	985932	854	+	1	1601	0	8.5	5.75	1.46508	3.5116e-12	5.92117e-11	11.4545
ENSG00000065268	WDR18	chr19	989818	994448	855	+	1	4630	0	48.16	29.42	1.5153	3.94571e-13	6.83361e-12	12.4039
ENSG00000065328	MCM10	chr10	13171140	13171240	856	+	1	100	0	1.31	0.72	1.60553	2.80731e-12	4.88803e-11	11.5517
ENSG00000065357	DGKA	chr12	55932244	55936436	857	+	1	4192	0	0.42	0.31	1.16581	1.48637e-12	2.74054e-11	11.8279
ENSG00000065427	KARS1	chr16	75644329	75647665	858	-	1	3336	0	6.67	1.75	2.79092	5.72144e-21	1.57418e-19	20.2425
ENSG00000065427	KARS1	chr16	75640306	75644304	859	-	1	3998	0	20.83	19	0.940401	1.11076e-11	1.80379e-10	10.9544
ENSG00000065427	KARS1	chr16	75630481	75631190	860	-	1	709	0	3.14	3.28	0.665054	3.81709e-14	7.62149e-13	13.4183
ENSG00000065427	KARS1	chr16	75628573	75629450	861	-	1	877	0	10.95	10.16	0.858338	2.21688e-16	4.86761e-15	15.6543
ENSG00000065491	TBC1D22B	chr6	37257846	37257871	862	+	1	25	0	0.13	0.03	3.05889	6.83979e-11	1.1249e-09	10.165
ENSG00000065491	TBC1D22B	chr6	37257896	37257921	863	+	1	25	0	0.15	0.05	2.41977	8.62239e-11	1.40962e-09	10.0644
ENSG00000065518	NDUFB4	chr3	120596327	120601223	864	+	1	4896	0	186.98	78.14	2.2033	1.16435e-69	9.1405e-68	68.9339
ENSG00000065526	SPEN	chr1	15847906	15848081	865	+	1	175	0	1.57	0.07	5.28935	3.46147e-13	6.64453e-12	12.4607
ENSG00000065526	SPEN	chr1	15848106	15848131	866	+	1	25	0	0.19	0.05	2.70044	4.0685e-14	8.24159e-13	13.3906
ENSG00000065548	ZC3H15	chr2	186486334	186501285	867	+	1	14951	0	9.03	7.57	1.12212	6.04938e-13	1.07338e-11	12.2183
ENSG00000065559	MAP2K4	chr17	12020883	12032272	868	+	1	11389	0	1.18	0.5	2.06996	7.47236e-13	1.36659e-11	12.1265
ENSG00000065600	PACC1	chr1	212414834	212414859	869	-	1	25	0	0.23	0.11	1.78229	1.81147e-12	3.31232e-11	11.742
ENSG00000065600	PACC1	chr1	212410467	212410517	870	-	1	50	0	0.75	0.52	1.27265	8.08906e-13	1.50884e-11	12.0921
ENSG00000065600	PACC1	chr1	212387068	212387093	871	-	1	25	0	0.45	0.32	1.18583	1.34606e-13	2.64905e-12	12.8709
ENSG00000065613	SLK	chr10	103967239	103967464	872	+	1	225	0	1.86	0.18	4.13257	9.49223e-12	1.55929e-10	11.0226
ENSG00000065613	SLK	chr10	104008266	104010825	873	+	1	2559	0	0.63	0.14	2.96806	1.65726e-12	3.02308e-11	11.7806
ENSG00000065613	SLK	chr10	104010900	104018226	874	+	1	7326	0	0.56	0.2	2.22112	1.53574e-11	2.60307e-10	10.8137
ENSG00000065615	CYB5R4	chr6	83859705	83864197	875	+	1	4492	0	1.69	0.6	2.25577	1.12371e-13	2.14823e-12	12.9493
ENSG00000065717	TLE2	chr19	3006578	3006603	876	-	1	25	0	0.19	0.09	1.81097	9.36844e-11	1.52416e-09	10.0283
ENSG00000065802	ASB1	chr2	238433610	238435725	877	+	1	2115	0	0.79	0.29	2.29055	1.0012e-12	1.84412e-11	11.9995
ENSG00000065802	ASB1	chr2	238435750	238435950	878	+	1	200	0	1.54	0.57	2.17417	3.20155e-11	5.27053e-10	10.4946
ENSG00000065802	ASB1	chr2	238444553	238446484	879	+	1	1931	0	2.88	1.04	2.22427	6.05966e-14	1.14674e-12	13.2176
ENSG00000065809	FAM107B	chr10	14604253	14604353	880	-	1	100	0	0.92	0.33	2.18562	2.41971e-13	4.59949e-12	12.6162
ENSG00000065809	FAM107B	chr10	14530405	14548454	881	-	1	18049	0	1.55	0.59	2.11987	3.53612e-13	6.47483e-12	12.4515
ENSG00000065882	TBC1D1	chr4	38133229	38137381	882	+	1	4152	0	3.47	0.54	3.41247	2.78314e-16	6.02888e-15	15.5555
ENSG00000065883	CDK13	chr7	39951470	39951520	883	+	1	50	0	0.36	0.12	2.29586	2.64163e-12	4.76259e-11	11.5781
ENSG00000065911	MTHFD2	chr2	74198623	74201387	884	+	1	2764	0	1.78	0.83	1.81642	2.32331e-13	4.32535e-12	12.6339
ENSG00000065911	MTHFD2	chr2	74201462	74206406	885	+	1	4944	0	4.92	2.36	1.84369	5.02638e-19	1.25222e-17	18.2987
ENSG00000065911	MTHFD2	chr2	74207703	74207753	886	+	1	50	0	1.24	0.95	1.10899	3.49485e-15	7.40465e-14	14.4566
ENSG00000065970	FOXJ2	chr12	8032740	8032915	887	+	1	175	0	1.27	0.21	3.32733	6.00578e-13	1.09613e-11	12.2214
ENSG00000065970	FOXJ2	chr12	8033040	8033240	888	+	1	200	0	1.63	0.59	2.22718	9.86306e-12	1.65943e-10	11.006
ENSG00000065978	YBX1	chr1	42682417	42702251	889	+	1	19834	0	652.06	300.97	2.19247	4.36388e-19	1.04961e-17	18.3601
ENSG00000065989	PDE4A	chr19	10417852	10420549	890	+	1	2697	0	0.24	0.11	1.81021	4.1168e-13	7.84948e-12	12.3854
ENSG00000066027	PPP2R5A	chr1	212285484	212285809	891	+	1	325	0	4.88	1.17	3.0073	9.88791e-13	1.71103e-11	12.0049
ENSG00000066027	PPP2R5A	chr1	212285834	212286134	892	+	1	300	0	2.85	0.65	2.86134	1.28759e-12	2.25368e-11	11.8902
ENSG00000066044	ELAVL1	chr19	8002202	8005643	893	-	1	3441	0	1.39	0.29	4.19282	1.46863e-11	2.45378e-10	10.8331
ENSG00000066044	ELAVL1	chr19	7973746	7991782	894	-	1	18036	0	13.13	9.64	1.20086	9.32229e-16	1.94511e-14	15.0305
ENSG00000066044	ELAVL1	chr19	7963472	7967629	895	-	1	4157	0	14.75	9.58	1.66097	2.47793e-16	5.33524e-15	15.6059
ENSG00000066117	SMARCD1	chr12	50085324	50086213	896	+	1	889	0	8.76	3.07	2.51604	2.59855e-13	4.69648e-12	12.5853
ENSG00000126091	ST3GAL3	chr1	43930681	43930706	897	+	1	25	0	0.15	0.04	2.6677	2.30085e-11	3.91069e-10	10.6381
ENSG00000126091	ST3GAL3	chr1	43930731	43930781	898	+	1	50	0	0.29	0.09	2.41977	8.62239e-11	1.40962e-09	10.0644
ENSG00000126091	ST3GAL3	chr1	43930831	43930906	899	+	1	75	0	0.45	0.14	2.58687	6.54634e-11	1.07731e-09	10.184
ENSG00000066136	NFYC	chr1	40762888	40766926	900	+	1	4038	0	7.84	5.71	1.1812	9.46061e-13	1.67759e-11	12.0241
ENSG00000066136	NFYC	chr1	40769357	40770413	901	+	1	1056	0	1.89	1.44	1.11782	7.46166e-16	1.62558e-14	15.1272
ENSG00000066136	NFYC	chr1	40770688	40771013	902	+	1	325	0	6.85	4.13	1.60477	3.55363e-15	7.20653e-14	14.4493
ENSG00000066230	SLC9A3	chr5	472752	472952	903	-	1	200	0	1.58	0.44	2.75119	1.04295e-12	1.85237e-11	11.9817
ENSG00000066230	SLC9A3	chr5	472277	472327	904	-	1	50	0	0.29	0.08	2.62397	2.89407e-11	4.88121e-10	10.5385
ENSG00000066230	SLC9A3	chr5	471252	471527	905	-	1	275	0	2.62	0.94	2.26677	8.26938e-12	1.37195e-10	11.0825
ENSG00000066279	ASPM	chr1	197146259	197146559	906	-	1	300	0	4.01	1.19	2.4801	1.51696e-13	2.77486e-12	12.819
ENSG00000066322	ELOVL1	chr1	43367914	43368014	907	-	1	100	0	2.05	0.89	2.04149	4.23778e-25	1.36783e-23	24.3729
ENSG00000066322	ELOVL1	chr1	43365314	43367488	908	-	1	2174	0	3.3	1.97	1.46925	7.87291e-20	2.05734e-18	19.1039
ENSG00000066322	ELOVL1	chr1	43363522	43363622	909	-	1	100	0	1.33	0.84	1.39026	5.2185e-12	9.10469e-11	11.2825
ENSG00000066379	POLR1H	chr6	30061256	30064773	910	+	1	3517	0	43.77	17.49	2.34063	1.07317e-14	2.06478e-13	13.9693
ENSG00000066422	ZBTB11	chr3	101676625	101677075	911	-	1	450	0	6.07	2.51	1.9935	4.61481e-14	8.80766e-13	13.3358
ENSG00000066583	ISOC1	chr5	129094873	129094998	912	+	1	125	0	1.14	0.29	2.8822	4.94599e-14	9.60544e-13	13.3057
ENSG00000066583	ISOC1	chr5	129095023	129095048	913	+	1	25	0	0.2	0.09	1.77259	9.40521e-11	1.52898e-09	10.0266
ENSG00000066654	THUMPD1	chr16	20741661	20741811	914	-	1	150	0	1.32	0.53	2.16936	1.65524e-12	2.96018e-11	11.7811
ENSG00000066654	THUMPD1	chr16	20741611	20741636	915	-	1	25	0	0.24	0.14	1.52675	4.89934e-11	8.158e-10	10.3099
ENSG00000066697	MSANTD3	chr9	100441905	100442005	916	+	1	100	0	3.03	2.29	1.17951	2.33229e-12	4.06876e-11	11.6322
ENSG00000066697	MSANTD3	chr9	100442030	100442055	917	+	1	25	0	1.78	1.43	1.03608	1.07068e-13	2.08192e-12	12.9703
ENSG00000066697	MSANTD3	chr9	100450970	100451020	918	+	1	50	0	1.65	1.23	1.51265	3.25433e-12	5.74795e-11	11.4875
ENSG00000066777	ARFGEF1	chr8	67343611	67343761	919	-	1	150	0	0.97	0.16	3.5413	1.3435e-11	2.26655e-10	10.8718
ENSG00000066926	FECH	chr18	57585955	57586702	920	-	1	747	0	4.02	2.29	1.61453	1.71524e-15	3.58358e-14	14.7657
ENSG00000066926	FECH	chr18	57580091	57585880	921	-	1	5789	0	3.43	2.38	1.25783	1.74065e-16	3.87036e-15	15.7593
ENSG00000066926	FECH	chr18	57566512	57566537	922	-	1	25	0	0.17	0.07	2.05889	8.72473e-11	1.42497e-09	10.0592
ENSG00000066926	FECH	chr18	57562946	57566462	923	-	1	3516	0	0.38	0.17	1.91273	5.05575e-11	8.27426e-10	10.2962
ENSG00000066926	FECH	chr18	57562896	57562921	924	-	1	25	0	0.2	0.1	1.75445	9.40819e-11	1.52925e-09	10.0265
ENSG00000066926	FECH	chr18	57559191	57559241	925	-	1	50	0	0.45	0.18	2.04704	3.81494e-12	6.70351e-11	11.4185
ENSG00000066926	FECH	chr18	57554849	57554949	926	-	1	100	0	0.92	0.45	1.78096	2.97065e-12	5.29942e-11	11.5271
ENSG00000067057	PFKP	chr10	3134482	3134582	927	+	1	100	0	2.78	2.34	1.19936	1.20519e-09	1.69357e-08	8.91894
ENSG00000067057	PFKP	chr10	3067551	3068504	928	+	1	953	0	6.22	1.9	2.44152	7.79452e-36	3.39076e-34	35.1082
ENSG00000067057	PFKP	chr10	3068629	3069279	929	+	1	650	0	0.21	0.05	2.78759	9.54162e-16	2.11902e-14	15.0204
ENSG00000067057	PFKP	chr10	3069379	3103876	930	+	1	34497	0	13.62	4.53	2.37119	6.94933e-13	1.21234e-11	12.1581
ENSG00000067057	PFKP	chr10	3109402	3109427	931	+	1	25	0	0.77	0.74	0.791413	2.32415e-12	4.22922e-11	11.6337
ENSG00000067057	PFKP	chr10	3133250	3133300	932	+	1	50	0	0.78	0.42	1.61871	6.09086e-15	1.27186e-13	14.2153
ENSG00000067064	IDI1	chr10	1048863	1048888	933	-	1	25	0	0.3	0.19	1.33361	4.16849e-11	6.96257e-10	10.38
ENSG00000067064	IDI1	chr10	1044146	1044171	934	-	1	25	0	0.27	0.16	1.48239	1.00054e-11	1.74539e-10	10.9998
ENSG00000067082	KLF6	chr10	3785030	3785180	935	-	1	150	0	1.07	0.26	2.85164	1.28899e-12	2.29426e-11	11.8898
ENSG00000067113	PLPP1	chr5	55534817	55534842	936	-	1	25	0	0.19	0.09	1.81097	9.36844e-11	1.52416e-09	10.0283
ENSG00000067141	NEO1	chr15	73052557	73052782	937	+	1	225	0	1.94	0.15	4.48358	7.55516e-12	1.25453e-10	11.1218
ENSG00000067167	TRAM1	chr8	70608108	70608383	938	-	1	275	0	10.88	5.24	2.35689	6.62112e-12	1.08779e-10	11.1791
ENSG00000067177	PHKA1	chrX	72714044	72714094	939	-	1	50	0	0.3	0.04	3.81057	4.39707e-12	7.84062e-11	11.3568
ENSG00000067177	PHKA1	chrX	72713869	72713944	940	-	1	75	0	0.42	0.05	3.73286	2.92088e-11	4.91803e-10	10.5345
ENSG00000067182	TNFRSF1A	chr12	6333510	6334105	941	-	1	595	0	2.42	1.15	1.87004	3.2286e-15	6.66734e-14	14.491
ENSG00000067182	TNFRSF1A	chr12	6329620	6329825	942	-	1	205	0	0.63	0.38	1.47518	2.48888e-12	4.42469e-11	11.604
ENSG00000067182	TNFRSF1A	chr12	6329370	6329470	943	-	1	100	0	1.12	0.54	1.79178	6.98201e-14	1.35822e-12	13.156
ENSG00000067182	TNFRSF1A	chr12	6329070	6329145	944	-	1	75	0	0.49	0.11	2.96255	7.97454e-13	1.47605e-11	12.0983
ENSG00000067225	PKM	chr15	72231305	72231380	945	-	1	75	0	0.53	0.13	2.90332	1.91941e-11	3.22841e-10	10.7168
ENSG00000067225	PKM	chr15	72231105	72231205	946	-	1	100	0	13.23	13.85	0.746908	1.96825e-27	6.84837e-26	26.7059
ENSG00000067225	PKM	chr15	72217445	72221170	947	-	1	3725	0	57.1	67.36	0.497046	1.40697e-16	3.09841e-15	15.8517
ENSG00000067225	PKM	chr15	72203169	72210465	948	-	1	7296	0	89.91	70.13	1.67667	1.52631e-13	2.71133e-12	12.8164
ENSG00000067225	PKM	chr15	72199628	72203044	949	-	1	3416	0	57.75	53.8	0.829638	4.61548e-20	1.20033e-18	19.3358
ENSG00000067225	PKM	chr15	72199228	72199478	950	-	1	250	0	37.88	41.36	0.607863	2.22679e-14	4.3257e-13	13.6523
ENSG00000067248	DHX29	chr5	55298658	55307630	951	-	1	8972	0	2.17	0.62	2.60283	1.13375e-11	1.87483e-10	10.9455
ENSG00000067334	DNTTIP2	chr1	93877846	93879160	952	-	1	1314	0	1.35	0.81	1.48713	1.08229e-12	1.97081e-11	11.9657
ENSG00000067365	METTL22	chr16	8621722	8621747	953	+	1	25	0	0.21	0.04	3.16323	4.03467e-16	9.12326e-15	15.3942
ENSG00000067533	RRP15	chr1	218302380	218305048	954	+	1	2668	0	2.36	1.19	1.85985	4.36089e-12	7.32501e-11	11.3604
ENSG00000067560	RHOA	chr3	49360231	49360406	955	-	1	175	0	6.25	3.69	1.53417	8.29375e-18	1.95811e-16	17.0812
ENSG00000233276	GPX1	chr3	49358023	49358373	956	-	1	350	0	116.28	30.03	2.78892	7.11817e-15	1.40885e-13	14.1476
ENSG00000233276	GPX1	chr3	49357173	49357748	957	-	1	575	0	208.9	96.62	1.85251	1.98742e-16	4.24949e-15	15.7017
ENSG00000067560	RHOA	chr3	49412403	49412538	958	-	1	135	0	1.9	0.46	2.85124	1.11403e-19	2.91097e-18	18.9531
ENSG00000067596	DHX8	chr17	43523909	43523959	959	+	1	50	0	0.28	0.08	2.62243	6.51394e-11	1.06991e-09	10.1862
ENSG00000067606	PRKCZ	chr1	2184694	2184942	960	+	1	248	0	0.32	0.15	1.8365	3.62203e-17	8.64035e-16	16.441
ENSG00000067606	PRKCZ	chr1	2185192	2185267	961	+	1	75	0	0.91	0.55	1.4371	3.80761e-12	6.73396e-11	11.4193
ENSG00000067606	PRKCZ	chr1	2185342	2185392	962	+	1	50	0	0.44	0.17	2.04571	4.62077e-11	7.52501e-10	10.3353
ENSG00000067704	IARS2	chr1	220094156	220094456	963	+	1	300	0	3.98	1.45	2.26593	7.92314e-12	1.29104e-10	11.1011
ENSG00000067829	IDH3G	chrX	153790835	153794379	964	-	1	3544	0	2.99	1.58	1.91247	8.80883e-13	1.56322e-11	12.0551
ENSG00000067829	IDH3G	chrX	153786816	153788098	965	-	1	1282	0	22.41	20.01	0.94255	4.35612e-12	7.10133e-11	11.3609
ENSG00000067829	IDH3G	chrX	153786190	153786265	966	-	1	75	0	3.69	4.03	0.603633	3.30627e-12	5.9396e-11	11.4807
ENSG00000067829	IDH3G	chrX	153785815	153785990	967	-	1	175	0	6.43	5.76	0.942822	4.09298e-13	7.63318e-12	12.388
ENSG00000067836	ROGDI	chr16	4801518	4802633	968	-	1	1115	0	6.76	1.97	2.84892	1.02407e-25	3.32864e-24	24.9897
ENSG00000067836	ROGDI	chr16	4797167	4797317	969	-	1	150	0	2.88	1.77	1.58949	4.42604e-12	7.47642e-11	11.354
ENSG00000067900	ROCK1	chr18	21110992	21111117	970	-	1	125	0	1.09	0.53	1.79122	2.96262e-11	4.90711e-10	10.5283
ENSG00000067955	CBFB	chr16	67029290	67036731	971	+	1	7441	0	16.28	3.16	3.30175	5.687e-21	1.53117e-19	20.2451
ENSG00000067955	CBFB	chr16	67066682	67066707	972	+	1	25	0	0.33	0.22	1.34269	2.03855e-12	3.71701e-11	11.6907
ENSG00000067992	PDK3	chrX	24465360	24465460	973	+	1	100	0	0.82	0.34	2.01671	4.46831e-12	7.81555e-11	11.3499
ENSG00000068001	HYAL2	chr3	50321353	50321478	974	-	1	125	0	1.97	0.65	2.27088	5.87976e-13	1.06108e-11	12.2306
ENSG00000068001	HYAL2	chr3	50320353	50320553	975	-	1	200	0	4.2	1.77	1.95746	5.17355e-13	9.26542e-12	12.2862
ENSG00000068001	HYAL2	chr3	50318114	50318339	976	-	1	225	0	1.81	0.62	2.28673	2.7733e-12	4.79358e-11	11.557
ENSG00000068024	HDAC4	chr2	239352900	239400383	977	-	1	47483	0	0.73	0.68	0.829135	1.22787e-12	2.27109e-11	11.9108
ENSG00000068024	HDAC4	chr2	239176428	239236662	978	-	1	60234	0	16.04	9.61	1.49692	8.04611e-14	1.50134e-12	13.0944
ENSG00000068024	HDAC4	chr2	239144698	239156710	979	-	1	12012	0	1.72	1.17	1.32353	2.39991e-12	4.22744e-11	11.6198
ENSG00000068024	HDAC4	chr2	239108162	239111529	980	-	1	3367	0	0.17	0.05	2.42728	2.69013e-12	4.87488e-11	11.5702
ENSG00000068028	RASSF1	chr3	50332114	50337357	981	-	1	5243	0	3.37	1.11	2.66039	1.76388e-14	3.47924e-13	13.7535
ENSG00000068028	RASSF1	chr3	50331437	50331846	982	-	1	409	0	4.44	2.5	1.59919	5.18517e-12	8.70779e-11	11.2852
ENSG00000068028	RASSF1	chr3	50330431	50330581	983	-	1	150	0	1.46	0.58	2.11468	1.78981e-11	2.96851e-10	10.7472
ENSG00000068120	COASY	chr17	42562521	42562596	984	+	1	75	0	0.7	0.3	1.93208	4.3719e-12	7.56304e-11	11.3593
ENSG00000068120	COASY	chr17	42563071	42563146	985	+	1	75	0	0.47	0.14	2.56389	5.30102e-11	8.69704e-10	10.2756
ENSG00000068120	COASY	chr17	42564504	42564554	986	+	1	50	0	0.44	0.18	2.06845	8.53714e-14	1.69859e-12	13.0687
ENSG00000068120	COASY	chr17	42565273	42565947	987	+	1	674	0	4.89	2.54	1.67007	1.55283e-14	3.09244e-13	13.8089
ENSG00000068308	OTUD5	chrX	48957629	48958254	988	-	1	625	0	0.17	0.06	2.1719	1.16587e-11	2.02602e-10	10.9333
ENSG00000068308	OTUD5	chrX	48956979	48957454	989	-	1	475	0	7.74	1.49	3.17126	4.8201e-14	9.01563e-13	13.3169
ENSG00000068308	OTUD5	chrX	48934471	48934496	990	-	1	25	0	0.3	0.19	1.3452	2.66744e-11	4.51973e-10	10.5739
ENSG00000068323	TFE3	chrX	49033490	49033515	991	-	1	25	0	0.14	0.02	3.56985	2.80203e-11	4.74238e-10	10.5525
ENSG00000068354	TBC1D25	chrX	48536023	48541342	992	+	1	5319	0	1.41	0.35	3.28403	3.23804e-07	3.40238e-06	6.48972
ENSG00000068354	TBC1D25	chrX	48539763	48539838	993	+	1	75	0	0.59	0.1	3.4455	2.60574e-11	4.33465e-10	10.5841
ENSG00000068354	TBC1D25	chrX	48539863	48539913	994	+	1	50	0	0.44	0.1	2.92224	3.19104e-11	5.30587e-10	10.4961
ENSG00000068354	TBC1D25	chrX	48559614	48559664	995	+	1	50	0	0.36	0.13	2.22366	1.63094e-11	2.75234e-10	10.7876
ENSG00000068394	GPKOW	chrX	49122732	49123727	996	-	1	995	0	4.46	1.28	2.86545	5.40605e-17	1.21744e-15	16.2671
ENSG00000068394	GPKOW	chrX	49113631	49122433	997	-	1	8802	0	18.22	10.43	1.6057	8.54639e-13	1.44917e-11	12.0682
ENSG00000068438	FTSJ1	chrX	48476195	48476586	998	+	1	391	0	5.76	3.5	1.51862	2.19774e-15	4.53418e-14	14.658
ENSG00000068438	FTSJ1	chrX	48476661	48478053	999	+	1	1392	0	2.79	2.37	0.968461	1.21885e-12	2.16679e-11	11.9141
ENSG00000068438	FTSJ1	chrX	48478458	48478483	1000	+	1	25	0	0.61	0.57	0.841723	4.21801e-11	7.04469e-10	10.3749
ENSG00000068438	FTSJ1	chrX	48478508	48478681	1001	+	1	173	0	1.84	1.66	0.884526	9.98534e-12	1.72881e-10	11.0006
ENSG00000068438	FTSJ1	chrX	48478706	48479086	1002	+	1	380	0	1.13	0.92	1.02878	1.19323e-13	2.33766e-12	12.9233
ENSG00000068438	FTSJ1	chrX	48482403	48482668	1003	+	1	265	0	3.9	2.82	1.23563	5.63067e-12	9.41678e-11	11.2494
ENSG00000068697	LAPTM4A	chr2	20051563	20051588	1004	-	1	25	0	0.2	0.08	2.01707	1.68387e-12	3.09056e-11	11.7737
ENSG00000068724	TTC7A	chr2	46941283	46941633	1005	+	1	350	0	3.68	0.95	3.34571	5.23535e-13	9.52273e-12	12.2811
ENSG00000068745	IP6K2	chr3	48715524	48717203	1006	-	1	1679	0	2.09	0.44	2.8937	3.00541e-44	1.59622e-42	43.5221
ENSG00000068745	IP6K2	chr3	48695123	48695560	1007	-	1	437	0	15.09	4.68	2.40058	6.65398e-12	1.09151e-10	11.1769
ENSG00000068745	IP6K2	chr3	48689616	48692955	1008	-	1	3339	0	7.21	3.91	1.62634	6.62133e-12	1.08787e-10	11.1791
ENSG00000068745	IP6K2	chr3	48688052	48688752	1009	-	1	700	0	9.85	4.31	2.00394	4.53748e-13	8.11007e-12	12.3432
ENSG00000068796	KIF2A	chr5	62306236	62306386	1010	+	1	150	0	1.13	0.14	3.81674	2.47124e-14	5.00349e-13	13.6071
ENSG00000068796	KIF2A	chr5	62306411	62306436	1011	+	1	25	0	0.19	0.01	4.47393	1.18269e-13	2.33394e-12	12.9271
ENSG00000068831	RASGRP2	chr11	64744567	64744819	1012	-	1	252	0	1.18	0.18	3.38288	6.77476e-16	1.46664e-14	15.1691
ENSG00000068831	RASGRP2	chr11	64743992	64744117	1013	-	1	125	0	1.75	0.6	2.26452	1.43218e-15	3.03151e-14	14.844
ENSG00000068831	RASGRP2	chr11	64741510	64742942	1014	-	1	1432	0	9.17	2.79	2.50385	2.20838e-25	7.08273e-24	24.6559
ENSG00000068903	SIRT2	chr19	38898421	38899601	1015	-	1	1180	0	1.31	0.19	3.62483	1.32935e-12	2.35835e-11	11.8764
ENSG00000068903	SIRT2	chr19	38889934	38898396	1016	-	1	8462	0	6.68	2.99	2.22042	8.2669e-13	1.44857e-11	12.0827
ENSG00000068903	SIRT2	chr19	38879079	38883737	1017	-	1	4658	0	20.52	14.01	1.28713	2.81912e-12	4.7718e-11	11.5499
ENSG00000068903	SIRT2	chr19	38878779	38878904	1018	-	1	125	0	2.78	2.33	1.04628	2.03325e-11	3.39355e-10	10.6918
ENSG00000068912	ERLEC1	chr2	53787158	53787358	1019	+	1	200	0	2.35	0.49	3.38269	3.6431e-15	7.45225e-14	14.4385
ENSG00000068912	ERLEC1	chr2	53797753	53799054	1020	+	1	1301	0	0.43	0.22	1.67423	7.38312e-11	1.20898e-09	10.1318
ENSG00000068912	ERLEC1	chr2	53801419	53801494	1021	+	1	75	0	0.9	0.46	1.67095	9.63475e-12	1.62979e-10	11.0162
ENSG00000068912	ERLEC1	chr2	53817915	53817965	1022	+	1	50	0	0.34	0.12	2.20738	1.16091e-11	2.01822e-10	10.9352
ENSG00000069011	PITX1	chr5	135028983	135029058	1023	-	1	75	0	0.72	0.18	2.77265	1.77643e-17	4.2761e-16	16.7505
ENSG00000069011	PITX1	chr5	135028708	135028933	1024	-	1	225	0	1.69	0.54	2.4473	1.05607e-11	1.7981e-10	10.9763
ENSG00000069011	PITX1	chr5	135028233	135028408	1025	-	1	175	0	1.11	0.16	3.57789	6.32214e-12	1.08771e-10	11.1991
ENSG00000069248	NUP133	chr1	229506149	229508233	1026	-	1	2084	0	4.35	3.76	0.939339	4.06038e-12	6.96998e-11	11.3914
ENSG00000069275	NUCKS1	chr1	205718146	205720592	1027	-	1	2446	0	38.84	19.47	1.95488	4.95567e-13	8.69224e-12	12.3049
ENSG00000069345	DNAJA2	chr16	46971902	46973666	1028	-	1	1764	0	3.95	2.49	1.43278	4.01683e-12	6.8439e-11	11.3961
ENSG00000069424	KCNAB2	chr1	5992711	6018657	1029	+	1	25946	0	1.4	0.49	2.80795	1.21554e-12	2.15999e-11	11.9152
ENSG00000069424	KCNAB2	chr1	6026334	6027310	1030	+	1	976	0	4.37	2.24	1.62469	6.80607e-12	1.14398e-10	11.1671
ENSG00000069424	KCNAB2	chr1	6035149	6045893	1031	+	1	10744	0	13.07	3.62	2.62668	6.84676e-48	3.86017e-46	47.1645
ENSG00000069424	KCNAB2	chr1	6066268	6082279	1032	+	1	16011	0	8	2.37	2.41593	9.75751e-30	3.60889e-28	29.0107
ENSG00000069424	KCNAB2	chr1	6082804	6085266	1033	+	1	2462	0	1.85	1.08	1.50619	1.91401e-22	5.62678e-21	21.7181
ENSG00000069424	KCNAB2	chr1	6086366	6091281	1034	+	1	4915	0	4.73	0.84	3.77445	1.36614e-26	4.58653e-25	25.8645
ENSG00000069424	KCNAB2	chr1	6091306	6095410	1035	+	1	4104	0	5.2	3.04	1.50454	7.81597e-17	1.75712e-15	16.107
ENSG00000069424	KCNAB2	chr1	6095435	6096732	1036	+	1	1297	0	3.87	2.86	1.16916	9.10891e-12	1.53944e-10	11.0405
ENSG00000069424	KCNAB2	chr1	6099944	6100144	1037	+	1	200	0	3.09	1.9	1.45301	6.52894e-12	1.11537e-10	11.1852
ENSG00000069509	FUNDC1	chrX	44538500	44542805	1038	-	1	4305	0	1.91	0.58	2.5016	4.66437e-14	8.96136e-13	13.3312
ENSG00000069509	FUNDC1	chrX	44524088	44527324	1039	-	1	3236	0	4.06	2.2	1.6246	2.6869e-12	4.58556e-11	11.5707
ENSG00000069849	ATP1B3	chr3	141876642	141876892	1040	+	1	250	0	10.91	7.29	1.31534	2.05839e-22	5.91809e-21	21.6865
ENSG00000069966	GNB5	chr15	52133420	52135638	1041	-	1	2218	0	0.52	0.13	2.70571	1.05155e-11	1.774e-10	10.9782
ENSG00000069998	HDHD5	chr22	17137885	17159269	1042	-	1	21384	0	42.98	18.56	2.11159	8.29275e-13	1.38202e-11	12.0813
ENSG00000070010	UFD1	chr22	19450610	19479193	1043	-	1	28583	0	116.97	92.21	1.27389	2.4686e-13	4.42733e-12	12.6075
ENSG00000070047	PHRF1	chr11	576494	582073	1044	+	1	5579	0	4.58	0.73	3.57565	1.12697e-17	2.63463e-16	16.9481
ENSG00000070047	PHRF1	chr11	596933	597482	1045	+	1	549	0	1.81	0.78	1.96259	2.7335e-13	5.15982e-12	12.5633
ENSG00000070047	PHRF1	chr11	597507	598484	1046	+	1	977	0	2.23	0.86	2.11976	4.3435e-16	9.37388e-15	15.3622
ENSG00000070047	PHRF1	chr11	601580	601630	1047	+	1	50	0	0.48	0.18	2.15225	1.59206e-14	3.24826e-13	13.798
ENSG00000070047	PHRF1	chr11	611057	611733	1048	+	1	676	0	1.4	0.66	1.86722	2.81451e-14	5.58701e-13	13.5506
ENSG00000070047	PHRF1	chr11	611758	611783	1049	+	1	25	0	0.15	0.04	2.71424	9.06491e-12	1.58399e-10	11.0426
ENSG00000070081	NUCB2	chr11	17276738	17276788	1050	+	1	50	0	1.2	0.75	2.34292	6.78362e-18	1.65123e-16	17.1685
ENSG00000070081	NUCB2	chr11	17276813	17282798	1051	+	1	5985	0	2.02	2.41	0.474499	7.81646e-13	1.4656e-11	12.107
ENSG00000070081	NUCB2	chr11	17296189	17301796	1052	+	1	5607	0	5.12	5.28	0.699893	1.51163e-16	3.43187e-15	15.8206
ENSG00000070087	PFN2	chr3	149970754	149970804	1053	-	1	50	0	0.4	0.16	2.04566	2.75647e-12	4.95922e-11	11.5596
ENSG00000070087	PFN2	chr3	149968409	149968484	1054	-	1	75	0	0.63	0.28	1.86272	1.45928e-11	2.4752e-10	10.8359
ENSG00000070404	FSTL3	chr19	676516	677806	1055	+	1	1290	0	0.24	0.11	1.8548	1.5208e-13	2.97706e-12	12.8179
ENSG00000070423	RNF126	chr19	647575	663208	1056	-	1	15633	0	147.73	103.74	1.56507	7.22238e-14	1.31033e-12	13.1413
ENSG00000070444	MNT	chr17	2394900	2395225	1057	-	1	325	0	2.91	0.35	3.79079	2.12256e-13	3.89665e-12	12.6731
ENSG00000070444	MNT	chr17	2388029	2394047	1058	-	1	6018	0	0.35	0.15	1.94642	9.56957e-20	2.56977e-18	19.0191
ENSG00000070476	ZXDC	chr3	126475312	126475762	1059	-	1	450	0	3.76	0.42	3.97365	4.37599e-13	7.8676e-12	12.3589
ENSG00000070495	JMJD6	chr17	76725572	76726588	1060	-	1	1016	0	6.58	1.69	2.93748	2.26593e-12	3.77625e-11	11.6448
ENSG00000070495	JMJD6	chr17	76721375	76721851	1061	-	1	476	0	0.79	0.22	2.5401	4.68181e-14	9.19446e-13	13.3296
ENSG00000070495	JMJD6	chr17	76718484	76721225	1062	-	1	2741	0	10.79	4.68	2.00681	1.12939e-12	1.91842e-11	11.9472
ENSG00000070501	POLB	chr8	42338493	42338568	1063	+	1	75	0	1.05	0.53	1.93679	1.13334e-14	2.31002e-13	13.9456
ENSG00000070501	POLB	chr8	42338668	42339019	1064	+	1	351	0	0.86	0.88	0.693543	4.0702e-11	6.80054e-10	10.3904
ENSG00000070610	GBA2	chr9	35749109	35749184	1065	-	1	75	0	0.6	0.2	2.43981	2.67242e-12	4.68758e-11	11.5731
ENSG00000070614	NDST1	chr5	150508203	150520994	1066	+	1	12791	0	1.05	0.21	3.24514	1.7593e-12	3.08671e-11	11.7547
ENSG00000070614	NDST1	chr5	150534910	150534935	1067	+	1	25	0	0.14	0.04	2.47393	8.80608e-11	1.43692e-09	10.0552
ENSG00000070614	NDST1	chr5	150534960	150535010	1068	+	1	50	0	0.31	0.08	2.75933	3.60663e-12	6.47741e-11	11.4429
ENSG00000070614	NDST1	chr5	150535713	150535738	1069	+	1	25	0	0.14	0.04	2.59495	9.47616e-11	1.53982e-09	10.0234
ENSG00000243554	CCZ1P1	chr7	97972156	97972306	1070	-	1	150	0	2.16	0.68	2.62023	1.26806e-17	2.97954e-16	16.8969
ENSG00000070756	PABPC1	chr8	100721951	100721976	1071	-	1	25	0	0.86	0.88	0.701342	2.64928e-11	4.49066e-10	10.5769
ENSG00000070756	PABPC1	chr8	100721309	100721901	1072	-	1	592	0	35.46	25.84	1.188	7.84191e-17	1.71812e-15	16.1056
ENSG00000070756	PABPC1	chr8	100718260	100721034	1073	-	1	2774	0	1.13	1.15	0.697849	3.46875e-14	7.05281e-13	13.4598
ENSG00000132781	MUTYH	chr1	45332790	45332815	1074	-	1	25	0	0.16	0.06	2.18057	5.1603e-11	8.57549e-10	10.2873
ENSG00000132781	MUTYH	chr1	45332615	45332765	1075	-	1	150	0	0.62	0.23	2.13586	7.6002e-13	1.40947e-11	12.1192
ENSG00000132781	MUTYH	chr1	45332175	45332250	1076	-	1	75	0	0.85	0.42	1.78027	1.9674e-13	3.73263e-12	12.7061
ENSG00000070761	CFAP20	chr16	58129175	58129325	1077	-	1	150	0	5.22	4.17	1.10109	1.84495e-13	3.42131e-12	12.734
ENSG00000070761	CFAP20	chr16	58129100	58129150	1078	-	1	50	0	2.91	3.16	0.608288	8.73522e-13	1.60074e-11	12.0587
ENSG00000070761	CFAP20	chr16	58114016	58116076	1079	-	1	2060	0	11.67	8.12	1.29142	4.00074e-13	7.10061e-12	12.3979
ENSG00000070785	EIF2B3	chr1	44941595	44941620	1080	-	1	25	0	0.14	0.04	2.68806	6.28697e-11	1.03583e-09	10.2016
ENSG00000070785	EIF2B3	chr1	44941545	44941570	1081	-	1	25	0	0.18	0.05	2.62449	2.63124e-13	5.07608e-12	12.5798
ENSG00000070814	TCOF1	chr5	150357738	150364165	1082	+	1	6427	0	2.93	1.08	2.51191	4.22375e-15	8.72224e-14	14.3743
ENSG00000070814	TCOF1	chr5	150368804	150368854	1083	+	1	50	0	0.44	0.21	1.84035	1.57925e-11	2.67372e-10	10.8015
ENSG00000070814	TCOF1	chr5	150368879	150369530	1084	+	1	651	0	0.22	0.09	1.92283	1.06593e-12	1.98044e-11	11.9723
ENSG00000070814	TCOF1	chr5	150369555	150369580	1085	+	1	25	0	0.21	0.1	1.73697	5.73361e-11	9.47074e-10	10.2416
ENSG00000070814	TCOF1	chr5	150372158	150374320	1086	+	1	2162	0	2.13	0.43	3.03845	2.19924e-13	4.12463e-12	12.6577
ENSG00000070814	TCOF1	chr5	150374650	150375017	1087	+	1	367	0	1.92	0.54	2.60727	2.97877e-13	5.41095e-12	12.526
ENSG00000218510	LINC00339	chr1	22025566	22025641	1088	+	1	75	0	0.84	0.4	1.96779	3.25639e-10	4.86448e-09	9.48726
ENSG00000070831	CDC42	chr1	22086456	22086506	1089	+	1	50	0	1.09	0.94	0.946898	1.71783e-11	2.90281e-10	10.765
ENSG00000070831	CDC42	chr1	22086531	22086876	1090	+	1	345	0	8.63	6.28	1.1929	8.01986e-24	2.47728e-22	23.0958
ENSG00000070831	CDC42	chr1	22091426	22091551	1091	+	1	125	0	3.89	3.07	1.06916	5.55509e-13	1.00581e-11	12.2553
ENSG00000071051	NCK2	chr2	105881383	105881408	1092	+	1	25	0	0.19	0.08	1.94753	1.24833e-11	2.16245e-10	10.9037
ENSG00000071051	NCK2	chr2	105893440	105893615	1093	+	1	175	0	1.09	0.24	2.91611	1.54016e-11	2.56636e-10	10.8124
ENSG00000071054	MAP4K4	chr2	101697806	101698031	1094	+	1	225	0	1.94	0.27	3.95525	9.37315e-12	1.55248e-10	11.0281
ENSG00000071054	MAP4K4	chr2	101698056	101698131	1095	+	1	75	0	0.74	0.31	1.9957	9.45013e-14	1.83772e-12	13.0246
ENSG00000071054	MAP4K4	chr2	101829587	101831738	1096	+	1	2151	0	0.28	0.16	1.57521	6.08408e-13	1.14992e-11	12.2158
ENSG00000071054	MAP4K4	chr2	101856069	101856119	1097	+	1	50	0	0.34	0.14	2.07541	7.06987e-11	1.16173e-09	10.1506
ENSG00000071073	MGAT4A	chr2	98730240	98731064	1098	-	1	824	0	0.39	0.23	1.52466	1.23657e-16	2.87511e-15	15.9078
ENSG00000071082	RPL31	chr2	101002278	101002328	1099	+	1	50	0	71.02	18.68	2.22647	8.73704e-114	1.08667e-111	113.059
ENSG00000071082	RPL31	chr2	101002453	101002628	1100	+	1	175	0	1.65	0.5	2.61976	1.38023e-11	2.25182e-10	10.86
ENSG00000071082	RPL31	chr2	101002678	101004327	1101	+	1	1649	0	1987.23	796.79	2.08257	4.56023e-153	7.33545e-151	152.341
ENSG00000071082	RPL31	chr2	101005952	101006077	1102	+	1	125	0	560.7	305.15	1.54832	0	0	Inf
ENSG00000071082	RPL31	chr2	101006327	101006427	1103	+	1	100	0	104.05	77.66	1.26658	1.32285e-189	2.55765e-187	188.878
ENSG00000071127	WDR1	chr4	10088524	10106447	1104	-	1	17923	0	42.06	41.64	0.768643	1.98451e-14	3.87035e-13	13.7023
ENSG00000071127	WDR1	chr4	10087922	10088374	1105	-	1	452	0	5.03	4.54	0.923423	4.88734e-13	8.91897e-12	12.3109
ENSG00000071127	WDR1	chr4	10075263	10084471	1106	-	1	9208	0	51.33	28.05	2.05032	6.24006e-06	4.5527e-05	5.20481
ENSG00000071246	VASH1	chr14	76761617	76761717	1107	+	1	100	0	0.68	0.21	2.42207	2.19086e-11	3.6047e-10	10.6594
ENSG00000071462	BUD23	chr7	73683596	73697485	1108	+	1	13889	0	35.91	22.3	1.55177	1.434e-12	2.41508e-11	11.8435
ENSG00000071462	BUD23	chr7	73697510	73698060	1109	+	1	550	0	17.82	7.07	1.97012	2.15157e-23	6.4046e-22	22.6672
ENSG00000071537	SEL1L	chr14	81526911	81533783	1110	-	1	6872	0	1.79	0.47	2.8147	2.06561e-13	3.81346e-12	12.685
ENSG00000071539	TRIP13	chr5	892908	893058	1111	+	1	150	0	1.53	0.5	2.6739	7.37117e-14	1.4177e-12	13.1325
ENSG00000071553	ATP6AP1	chrX	154428701	154431875	1112	+	1	3174	0	4.43	1.67	2.5429	3.16508e-13	5.73388e-12	12.4996
ENSG00000071564	TCF3	chr19	1632101	1652448	1113	-	1	20347	0	9.92	5.25	1.97723	2.00983e-13	3.61448e-12	12.6968
ENSG00000071564	TCF3	chr19	1621945	1622317	1114	-	1	372	0	6	4.95	1.0102	5.14248e-14	9.87828e-13	13.2888
ENSG00000071564	TCF3	chr19	1615424	1615524	1115	-	1	100	0	1.13	0.66	1.50631	5.3704e-12	9.39577e-11	11.27
ENSG00000071564	TCF3	chr19	1611691	1615299	1116	-	1	3608	0	10.83	7.24	1.52004	3.35856e-13	5.95703e-12	12.4738
ENSG00000071626	DAZAP1	chr19	1407593	1433760	1117	+	1	26167	0	57.88	29.21	2.21363	1.04754e-12	1.77503e-11	11.9798
ENSG00000071626	DAZAP1	chr19	1433810	1434994	1118	+	1	1184	0	17.41	11.16	1.38835	4.49531e-21	1.2229e-19	20.3472
ENSG00000071626	DAZAP1	chr19	1435019	1435144	1119	+	1	125	0	1.24	0.63	1.70612	6.44389e-12	1.1009e-10	11.1909
ENSG00000071626	DAZAP1	chr19	1435394	1435419	1120	+	1	25	0	0.29	0.17	1.4859	2.26067e-12	4.11637e-11	11.6458
ENSG00000127540	UQCR11	chr19	1599395	1605469	1121	-	1	6074	0	252.61	116.18	1.87942	0	0	Inf
ENSG00000071655	MBD3	chr19	1578320	1585229	1122	-	1	6909	0	43.09	26.14	1.96688	7.14427e-19	1.73965e-17	18.146
ENSG00000071655	MBD3	chr19	1577845	1578170	1123	-	1	325	0	18.81	10.11	1.56694	3.97034e-15	7.99916e-14	14.4012
ENSG00000071655	MBD3	chr19	1576845	1577720	1124	-	1	875	0	36.03	24.51	1.31062	6.43284e-13	1.09385e-11	12.1916
ENSG00000071655	MBD3	chr19	1592521	1592721	1125	-	1	200	0	26.57	11.52	3.7738	1.88888e-12	3.24781e-11	11.7238
ENSG00000071889	FAM3A	chrX	154515883	154516208	1126	-	1	325	0	6.94	3.96	1.68231	1.33075e-15	2.80123e-14	14.8759
ENSG00000071889	FAM3A	chrX	154512935	154515808	1127	-	1	2873	0	1.21	1.08	0.889494	1.14823e-11	1.97101e-10	10.94
ENSG00000071889	FAM3A	chrX	154507430	154511857	1128	-	1	4427	0	5.65	3.74	1.32763	2.1442e-12	3.7401e-11	11.6687
ENSG00000071889	FAM3A	chrX	154506608	154507229	1129	-	1	621	0	7.33	3.44	1.83448	2.9221e-13	5.30437e-12	12.5343
ENSG00000071894	CPSF1	chr8	144393589	144393901	1130	-	1	312	0	3.95	3	1.12595	3.37104e-14	6.56228e-13	13.4722
ENSG00000071967	CYBRD1	chr2	171522578	171522603	1131	+	1	25	0	0.15	0.05	2.44323	5.29295e-11	8.78241e-10	10.2763
ENSG00000071967	CYBRD1	chr2	171522653	171522678	1132	+	1	25	0	0.15	0.05	2.41977	8.62239e-11	1.40962e-09	10.0644
ENSG00000071994	PDCD2	chr6	170583713	170584639	1133	-	1	926	0	46.78	13.17	2.63207	1.39066e-14	2.70554e-13	13.8568
ENSG00000100568	VTI1B	chr14	67659730	67663052	1134	-	1	3322	0	34.29	21.23	1.42925	8.00809e-75	6.71157e-73	74.0965
ENSG00000072042	RDH11	chr14	67692948	67692973	1135	-	1	25	0	0.31	0.2	1.36193	1.05237e-11	1.83368e-10	10.9778
ENSG00000072062	PRKACA	chr19	14116228	14117599	1136	-	1	1371	0	0.93	0.23	3.07717	2.57418e-15	5.44608e-14	14.5894
ENSG00000072062	PRKACA	chr19	14102831	14107711	1137	-	1	4880	0	5.72	3.05	1.64476	2.01021e-16	4.44231e-15	15.6968
ENSG00000072062	PRKACA	chr19	14097405	14097480	1138	-	1	75	0	1.11	0.79	1.22054	2.82876e-11	4.70115e-10	10.5484
ENSG00000072071	ADGRL1	chr19	14177709	14206059	1139	-	1	28350	0	2.34	0.76	2.6577	2.67257e-12	4.66936e-11	11.5731
ENSG00000072071	ADGRL1	chr19	14177609	14177634	1140	-	1	25	0	0.2	0.1	1.75445	9.40819e-11	1.52925e-09	10.0265
ENSG00000072110	ACTN1	chr14	68979060	68979310	1141	-	1	250	0	4.67	2.18	1.87482	1.1294e-17	2.62977e-16	16.9472
ENSG00000072110	ACTN1	chr14	68912203	68921016	1142	-	1	8813	0	0.64	0.36	1.53981	1.06028e-13	2.0724e-12	12.9746
ENSG00000072110	ACTN1	chr14	68875127	68877087	1143	-	1	1960	0	0.27	0.17	1.42786	3.83582e-11	6.41931e-10	10.4161
ENSG00000072110	ACTN1	chr14	68874877	68875027	1144	-	1	150	0	2.04	1.1	1.62186	4.33829e-12	7.40477e-11	11.3627
ENSG00000072135	PTPN18	chr2	130356119	130358885	1145	+	1	2766	0	0.64	0.17	2.72333	8.29089e-12	1.42402e-10	11.0814
ENSG00000072135	PTPN18	chr2	130369155	130369768	1146	+	1	613	0	0.27	0.06	2.98489	3.65508e-11	6.12408e-10	10.4371
ENSG00000072135	PTPN18	chr2	130369793	130369818	1147	+	1	25	0	0.14	0.04	2.53215	9.08029e-11	1.47978e-09	10.0419
ENSG00000072135	PTPN18	chr2	130372380	130372455	1148	+	1	75	0	0.45	0.08	3.24229	6.37343e-12	1.11043e-10	11.1956
ENSG00000072135	PTPN18	chr2	130372480	130372894	1149	+	1	414	0	0.16	0.03	3.08092	9.76588e-13	1.82132e-11	12.0103
ENSG00000072135	PTPN18	chr2	130373453	130373553	1150	+	1	100	0	0.62	0.19	2.38999	4.8444e-11	7.98552e-10	10.3148
ENSG00000072163	LIMS2	chr2	127640942	127642925	1151	-	1	1983	0	1.66	0.5	2.46	2.19129e-13	4.1815e-12	12.6593
ENSG00000072163	LIMS2	chr2	127640141	127640917	1152	-	1	776	0	0.74	0.27	2.21228	1.66386e-15	3.58016e-14	14.7789
ENSG00000072163	LIMS2	chr2	127639275	127640091	1153	-	1	816	0	1.61	0.57	2.31992	5.06447e-12	8.61694e-11	11.2955
ENSG00000072163	LIMS2	chr2	127638900	127639025	1154	-	1	125	0	2.55	2.02	1.06381	9.71261e-13	1.77584e-11	12.0127
ENSG00000072201	LNX1	chr4	53459300	53459450	1155	-	1	150	0	1.4	0.55	2.16985	1.11404e-13	2.14278e-12	12.9531
ENSG00000072274	TFRC	chr3	196082051	196082076	1156	-	1	25	0	0.46	0.34	1.17968	7.025e-14	1.40376e-12	13.1534
ENSG00000072274	TFRC	chr3	196073997	196074022	1157	-	1	25	0	0.36	0.27	1.15843	6.38763e-11	1.05224e-09	10.1947
ENSG00000072310	SREBF1	chr17	17823601	17836970	1158	-	1	13369	0	3.32	1.08	2.70125	4.77758e-14	9.08008e-13	13.3208
ENSG00000072310	SREBF1	chr17	17820505	17823526	1159	-	1	3021	0	0.33	0.23	1.26634	1.52318e-11	2.62378e-10	10.8172
ENSG00000072310	SREBF1	chr17	17812833	17813374	1160	-	1	541	0	0.27	0.13	1.84194	7.98664e-15	1.68401e-13	14.0976
ENSG00000072364	AFF4	chr5	132963551	132963601	1161	-	1	50	0	0.32	0.09	2.62353	5.13716e-12	9.05786e-11	11.2893
ENSG00000072364	AFF4	chr5	132963376	132963526	1162	-	1	150	0	1.29	0.5	2.10304	9.91702e-13	1.80433e-11	12.0036
ENSG00000072401	UBE2D1	chr10	58335028	58335203	1163	+	1	175	0	1.98	1.04	1.67257	4.61798e-13	8.55873e-12	12.3355
ENSG00000072501	SMC1A	chrX	53422172	53422640	1164	-	1	468	0	2.13	0.94	2.06357	4.42615e-16	9.73732e-15	15.354
ENSG00000072501	SMC1A	chrX	53415022	53421897	1165	-	1	6875	0	2.99	1.84	1.42109	6.16727e-14	1.18777e-12	13.2099
ENSG00000072501	SMC1A	chrX	53413265	53413315	1166	-	1	50	0	0.29	0.06	2.9007	1.78546e-11	3.0367e-10	10.7482
ENSG00000072501	SMC1A	chrX	53411833	53412076	1167	-	1	243	0	1.28	0.47	2.16549	3.80411e-12	6.5248e-11	11.4197
ENSG00000072506	HSD17B10	chrX	53431282	53431607	1168	-	1	325	0	37.37	21.6	1.48974	2.00299e-45	1.07121e-43	44.6983
ENSG00000072518	MARK2	chr11	63839177	63839552	1169	+	1	375	0	4.42	0.98	3.4153	1.0717e-11	1.77907e-10	10.9699
ENSG00000072518	MARK2	chr11	63908301	63908898	1170	+	1	597	0	0.18	0.03	3.1964	1.21435e-14	2.53592e-13	13.9157
ENSG00000072736	NFATC3	chr16	68085443	68085693	1171	+	1	250	0	3.64	2.05	2.79625	1.51336e-05	0.000113479	4.82006
ENSG00000072756	TRNT1	chr3	3127082	3127257	1172	+	1	175	0	1.1	0.25	2.94449	2.21305e-11	3.67102e-10	10.655
ENSG00000072756	TRNT1	chr3	3137284	3137359	1173	+	1	75	0	0.66	0.27	2.02145	1.70171e-12	3.03947e-11	11.7691
ENSG00000072778	ACADVL	chr17	7219910	7220675	1174	+	1	765	0	19.99	4.92	3.04363	6.8855e-25	2.16252e-23	24.1621
ENSG00000072778	ACADVL	chr17	7220814	7220932	1175	+	1	118	0	0.27	0.15	1.60518	6.31287e-13	1.19148e-11	12.1998
ENSG00000072778	ACADVL	chr17	7222080	7222789	1176	+	1	709	0	4.07	2.22	1.6964	4.91892e-13	8.74156e-12	12.3081
ENSG00000072778	ACADVL	chr17	7224011	7225030	1177	+	1	1019	0	24.89	16.66	1.53067	2.94476e-13	5.22877e-12	12.5309
ENSG00000072786	STK10	chr5	172187907	172187957	1178	-	1	50	0	0.32	0.05	3.80305	2.55227e-11	4.26164e-10	10.5931
ENSG00000072786	STK10	chr5	172156684	172156734	1179	-	1	50	0	0.27	0.05	3.25518	2.72596e-11	4.61619e-10	10.5645
ENSG00000072803	FBXW11	chr5	172006507	172006532	1180	-	1	25	0	0.16	0.05	2.51141	1.23811e-11	2.14554e-10	10.9072
ENSG00000072818	ACAP1	chr17	7336528	7342055	1181	+	1	5527	0	11.2	8.85	1.38771	5.55095e-13	1.00923e-11	12.2556
ENSG00000072818	ACAP1	chr17	7342312	7344073	1182	+	1	1761	0	8.73	4.81	1.7073	9.01062e-13	1.55327e-11	12.0452
ENSG00000072818	ACAP1	chr17	7344098	7344588	1183	+	1	490	0	0.48	0.11	2.93	4.36839e-12	7.64044e-11	11.3597
ENSG00000072818	ACAP1	chr17	7346403	7346453	1184	+	1	50	0	1.02	0.86	0.971982	1.39901e-11	2.41511e-10	10.8542
ENSG00000072818	ACAP1	chr17	7346844	7348157	1185	+	1	1313	0	8.08	4.74	1.50174	1.85111e-14	3.56482e-13	13.7326
ENSG00000072818	ACAP1	chr17	7348207	7348466	1186	+	1	259	0	4.41	3.76	0.961733	6.66387e-13	1.235e-11	12.1763
ENSG00000072818	ACAP1	chr17	7349987	7350184	1187	+	1	197	0	6.18	6.02	0.769	6.36892e-16	1.40193e-14	15.1959
ENSG00000072818	ACAP1	chr17	7351416	7351441	1188	+	1	25	0	0.33	0.21	1.36976	1.43672e-12	2.65081e-11	11.8426
ENSG00000072849	DERL2	chr17	5474553	5474753	1189	-	1	200	0	2.98	1.6	1.70337	3.27336e-12	5.64083e-11	11.485
ENSG00000072864	NDE1	chr16	15667401	15667426	1190	+	1	25	0	0.61	0.47	1.1036	3.89474e-16	8.81782e-15	15.4095
ENSG00000072958	AP1M1	chr19	16197928	16209124	1191	+	1	11196	0	10.76	3.89	2.15156	7.73976e-13	1.34592e-11	12.1113
ENSG00000072958	AP1M1	chr19	16228202	16234620	1192	+	1	6418	0	8.61	3.83	1.94673	5.08793e-15	1.01522e-13	14.2935
ENSG00000073050	XRCC1	chr19	43554720	43584371	1193	-	1	29651	0	11.8	9.68	1.24363	4.25438e-05	0.000295517	4.37116
ENSG00000073050	XRCC1	chr19	43574915	43574940	1194	-	1	25	0	3.81	3.72	0.87403	9.00368e-14	1.75637e-12	13.0456
ENSG00000073050	XRCC1	chr19	43551636	43553418	1195	-	1	1782	0	16.49	10.45	1.46781	3.14322e-12	5.16856e-11	11.5026
ENSG00000073050	XRCC1	chr19	43544222	43546662	1196	-	1	2440	0	6.8	4.33	1.38167	8.19375e-12	1.33622e-10	11.0865
ENSG00000073060	SCARB1	chr12	124863597	124863897	1197	-	1	300	0	3.47	1	2.94683	6.82864e-13	1.19633e-11	12.1657
ENSG00000073060	SCARB1	chr12	124782701	124782726	1198	-	1	25	0	0.27	0.16	1.4358	3.93718e-11	6.58457e-10	10.4048
ENSG00000073060	SCARB1	chr12	124778430	124778480	1199	-	1	50	0	0.4	0.16	2.16062	2.92674e-12	5.25161e-11	11.5336
ENSG00000073060	SCARB1	chr12	124778130	124778155	1200	-	1	25	0	0.17	0.07	2.05889	8.72473e-11	1.42497e-09	10.0592
ENSG00000073060	SCARB1	chr12	124777755	124777980	1201	-	1	225	0	1.79	0.55	2.44046	1.90706e-11	3.11913e-10	10.7196
ENSG00000073111	MCM2	chr3	127598435	127606313	1202	+	1	7878	0	25.29	9.65	2.32469	9.96149e-14	1.7956e-12	13.0017
ENSG00000073111	MCM2	chr3	127608839	127608914	1203	+	1	75	0	1.18	0.81	1.54992	5.06585e-13	9.50408e-12	12.2953
ENSG00000073111	MCM2	chr3	127615902	127616989	1204	+	1	1087	0	1.83	0.76	2.01044	4.94759e-12	8.31126e-11	11.3056
ENSG00000073111	MCM2	chr3	127620751	127621118	1205	+	1	367	0	2.78	1.39	1.91047	1.66865e-13	3.08962e-12	12.7776
ENSG00000073111	MCM2	chr3	127621143	127621168	1206	+	1	25	0	0.34	0.24	1.20409	6.77644e-11	1.11522e-09	10.169
ENSG00000073169	SELENOO	chr22	50201010	50201335	1207	+	1	325	0	2.91	0.5	3.28149	2.67632e-12	4.5592e-11	11.5725
ENSG00000073169	SELENOO	chr22	50201385	50201460	1208	+	1	75	0	0.58	0.22	2.17526	1.20742e-11	2.0339e-10	10.9181
ENSG00000073169	SELENOO	chr22	50210684	50215739	1209	+	1	5055	0	1.87	0.53	2.89902	7.52247e-12	1.25541e-10	11.1236
ENSG00000073169	SELENOO	chr22	50215764	50216862	1210	+	1	1098	0	4.55	2.14	1.85647	5.14761e-15	1.03776e-13	14.2884
ENSG00000073169	SELENOO	chr22	50217057	50217458	1211	+	1	401	0	5.37	2.39	2.13726	5.12866e-12	8.54706e-11	11.29
ENSG00000073350	LLGL2	chr17	75543429	75543479	1212	+	1	50	0	0.31	0.05	3.28281	2.22321e-12	4.02402e-11	11.653
ENSG00000073350	LLGL2	chr17	75556048	75556123	1213	+	1	75	0	0.67	0.25	2.13599	4.49498e-14	9.04694e-13	13.3473
ENSG00000073350	LLGL2	chr17	75558159	75558184	1214	+	1	25	0	0.16	0.06	2.18057	5.1603e-11	8.57549e-10	10.2873
ENSG00000073350	LLGL2	chr17	75563038	75563063	1215	+	1	25	0	0.27	0.16	1.47393	9.78834e-12	1.70852e-10	11.0093
ENSG00000073350	LLGL2	chr17	75563113	75563390	1216	+	1	277	0	1.6	1.01	1.38412	2.4906e-11	4.14796e-10	10.6037
ENSG00000073350	LLGL2	chr17	75563415	75564374	1217	+	1	959	0	1.05	0.42	2.07639	7.479e-12	1.26565e-10	11.1262
ENSG00000073417	PDE8A	chr15	84980674	84981869	1218	+	1	1195	0	0.19	0.04	2.95328	9.54979e-15	2.00546e-13	14.02
ENSG00000073536	NLE1	chr17	35142250	35142300	1219	-	1	50	0	0.6	0.09	3.33823	4.76075e-14	9.43174e-13	13.3223
ENSG00000073536	NLE1	chr17	35140013	35142125	1220	-	1	2112	0	4.75	1.68	2.30356	4.25e-18	1.01568e-16	17.3716
ENSG00000073536	NLE1	chr17	35136460	35137612	1221	-	1	1152	0	4.16	1.68	2.03934	2.36959e-12	4.01151e-11	11.6253
ENSG00000073536	NLE1	chr17	35135297	35135322	1222	-	1	25	0	0.29	0.19	1.36392	2.94466e-11	4.97818e-10	10.531
ENSG00000073536	NLE1	chr17	35132304	35135272	1223	-	1	2968	0	4.59	2.19	1.83908	4.91235e-12	8.08973e-11	11.3087
ENSG00000073578	SDHA	chr5	224451	225918	1224	+	1	1467	0	2.25	0.55	2.81947	9.39635e-14	1.80022e-12	13.027
ENSG00000073578	SDHA	chr5	251078	251103	1225	+	1	25	0	0.13	0.02	3.22239	3.85429e-11	6.44803e-10	10.4141
ENSG00000073578	SDHA	chr5	251362	256413	1226	+	1	5051	0	2.56	0.57	3.15025	2.5336e-11	4.14105e-10	10.5963
ENSG00000249915	PDCD6	chr5	306610	306710	1227	+	1	100	0	4.14	3.48	1.02487	1.83218e-14	3.70393e-13	13.737
ENSG00000249915	PDCD6	chr5	311292	313715	1228	+	1	2423	0	3.81	2.96	1.29212	8.59706e-13	1.53856e-11	12.0657
ENSG00000249915	PDCD6	chr5	313840	314606	1229	+	1	766	0	5.53	4.19	1.22605	1.45497e-13	2.69232e-12	12.8371
ENSG00000213424	KRT222	chr17	40649087	40654688	1230	-	1	5601	0	0.22	0.09	2.07484	1.39347e-13	2.73723e-12	12.8559
ENSG00000073584	SMARCE1	chr17	40648112	40648287	1231	-	1	175	0	1.25	0.15	3.871	6.89817e-12	1.15312e-10	11.1613
ENSG00000073584	SMARCE1	chr17	40632261	40632311	1232	-	1	50	0	1.6	1.55	0.77424	2.98361e-12	5.36261e-11	11.5253
ENSG00000073584	SMARCE1	chr17	40630711	40630836	1233	-	1	125	0	1.46	0.07	5.00811	9.59231e-13	1.73295e-11	12.0181
ENSG00000073584	SMARCE1	chr17	40628786	40629011	1234	-	1	225	0	7.09	1.38	3.14606	1.32664e-19	3.39021e-18	18.8772
ENSG00000073584	SMARCE1	chr17	40645553	40647459	1235	-	1	1906	0	6.13	6.14	0.845037	6.54324e-12	1.09444e-10	11.1842
ENSG00000073584	SMARCE1	chr17	40642517	40642903	1236	-	1	386	0	4.05	4.53	0.629303	1.43465e-11	2.41496e-10	10.8433
ENSG00000073614	KDM5A	chr12	389194	389219	1237	-	1	25	0	0.16	0.05	2.52356	2.83198e-12	5.12102e-11	11.5479
ENSG00000073614	KDM5A	chr12	388969	389169	1238	-	1	200	0	1.23	0.35	2.55263	1.63646e-11	2.80161e-10	10.7861
ENSG00000073712	FERMT2	chr14	52950910	52951050	1239	-	1	140	0	1.55	0.3	3.12632	3.52134e-17	8.1288e-16	16.4533
ENSG00000073712	FERMT2	chr14	52950535	52950835	1240	-	1	300	0	0.37	0.12	2.40867	9.50927e-12	1.6297e-10	11.0219
ENSG00000073712	FERMT2	chr14	52950460	52950510	1241	-	1	50	0	0.26	0.04	3.32193	8.00945e-11	1.31319e-09	10.0964
ENSG00000073803	MAP3K13	chr3	185363344	185428497	1242	+	1	65153	0	2.31	1.64	1.21763	8.45084e-65	6.32987e-63	64.0731
ENSG00000073849	ST6GAL1	chr3	186930675	186942363	1243	+	1	11688	0	2.22	0.87	2.15692	7.35524e-14	1.39657e-12	13.1334
ENSG00000073849	ST6GAL1	chr3	186963786	186963811	1244	+	1	25	0	0.25	0.13	1.66985	1.77846e-12	3.25585e-11	11.75
ENSG00000073969	NSF	chr17	46590768	46591026	1245	+	1	258	0	0.24	0.09	2.05889	1.18973e-14	2.48643e-13	13.9246
ENSG00000073969	NSF	chr17	46624226	46624251	1246	+	1	25	0	0.15	0.04	2.62678	1.35137e-11	2.33252e-10	10.8692
ENSG00000073969	NSF	chr17	46624276	46624326	1247	+	1	50	0	0.43	0.19	1.91093	2.64474e-12	4.74692e-11	11.5776
ENSG00000073969	NSF	chr17	46713970	46726557	1248	+	1	12587	0	2.82	2.66	0.812058	6.79836e-42	3.45833e-40	41.1676
ENSG00000074071	MRPS34	chr16	1771914	1773150	1249	-	1	1236	0	313.4	62.27	3.11003	3.4607e-34	1.41737e-32	33.4608
ENSG00000074181	NOTCH3	chr19	15197506	15200865	1250	-	1	3359	0	1.26	0.31	3.09661	3.27907e-12	5.78351e-11	11.4842
ENSG00000074201	CLNS1A	chr11	77629817	77637782	1251	-	1	7965	0	10.07	8.4	1.05055	1.80033e-13	3.28479e-12	12.7446
ENSG00000074201	CLNS1A	chr11	77625002	77625723	1252	-	1	721	0	3.02	2.91	0.791858	5.74136e-13	1.05399e-11	12.241
ENSG00000074266	EED	chr11	86245227	86250379	1253	+	1	5152	0	3.47	1.81	1.71719	4.27927e-15	8.70637e-14	14.3686
ENSG00000074319	TSG101	chr11	18526875	18526900	1254	-	1	25	0	0.14	0.03	2.8365	1.74587e-11	2.99791e-10	10.758
ENSG00000074356	NCBP3	chr17	3829299	3846246	1255	-	1	16947	0	7.55	1.41	3.18986	4.06687e-13	7.17405e-12	12.3907
ENSG00000074356	NCBP3	chr17	3818498	3818523	1256	-	1	25	0	0.19	0.08	1.97797	2.02548e-11	3.45804e-10	10.6935
ENSG00000074370	ATP2A3	chr17	3951643	3964430	1257	-	1	12787	0	14.59	3.19	2.95616	1.08919e-19	2.76524e-18	18.9629
ENSG00000074370	ATP2A3	chr17	3951277	3951593	1258	-	1	316	0	2.18	1.38	1.4883	3.42636e-12	5.89691e-11	11.4652
ENSG00000074370	ATP2A3	chr17	3942714	3947424	1259	-	1	4710	0	6	3.79	1.41091	1.53324e-12	2.72245e-11	11.8144
ENSG00000074370	ATP2A3	chr17	3942639	3942664	1260	-	1	25	0	0.44	0.31	1.23816	3.42738e-14	6.97252e-13	13.465
ENSG00000074370	ATP2A3	chr17	3941463	3941488	1261	-	1	25	0	0.22	0.12	1.67684	2.10517e-11	3.58785e-10	10.6767
ENSG00000074370	ATP2A3	chr17	3941259	3941284	1262	-	1	25	0	0.31	0.2	1.36193	1.05237e-11	1.83368e-10	10.9778
ENSG00000074370	ATP2A3	chr17	3924594	3924844	1263	-	1	250	0	4.24	2.34	1.83392	9.60625e-13	1.71494e-11	12.0174
ENSG00000074695	LMAN1	chr18	59355619	59359241	1264	-	1	3622	0	4.46	2.85	1.41484	1.68763e-14	3.37929e-13	13.7727
ENSG00000074696	HACD3	chr15	65530517	65530777	1265	+	1	260	0	6.56	5.04	1.13552	5.66555e-14	1.08944e-12	13.2468
ENSG00000074696	HACD3	chr15	65550930	65551690	1266	+	1	760	0	0.74	0.69	0.82298	1.22051e-12	2.25822e-11	11.9135
ENSG00000074755	ZZEF1	chr17	4142739	4142914	1267	-	1	175	0	1.03	0.12	3.8595	2.98192e-11	4.93417e-10	10.5255
ENSG00000074800	ENO1	chr1	8870865	8878689	1268	-	1	7824	0	25.3	18.03	1.92795	1.55093e-20	4.1074e-19	19.8094
ENSG00000233932	CTXN2	chr15	48178121	48178321	1269	+	1	200	0	4.97	0.36	4.54749	1.02061e-12	1.78679e-11	11.9911
ENSG00000074842	MYDGF	chr19	4659922	4670334	1270	-	1	10412	0	33.71	8.73	3.25122	1.094e-19	2.76901e-18	18.961
ENSG00000074842	MYDGF	chr19	4657644	4659697	1271	-	1	2053	0	27.75	15.99	1.71465	1.42471e-14	2.74979e-13	13.8463
ENSG00000074935	TUBE1	chr6	112086605	112087457	1272	-	1	852	0	1.18	0.47	2.09607	1.62906e-13	3.09499e-12	12.7881
ENSG00000074964	ARHGEF10L	chr1	17664583	17687585	1273	+	1	23002	0	0.19	0.08	1.97797	2.02548e-11	3.45804e-10	10.6935
ENSG00000075142	SRI	chr7	88210113	88226930	1274	-	1	16817	0	13.95	8.98	1.96063	4.81276e-12	8.06745e-11	11.3176
ENSG00000075142	SRI	chr7	88208510	88210088	1275	-	1	1578	0	23.19	25.43	0.608875	1.48637e-12	2.55979e-11	11.8279
ENSG00000075142	SRI	chr7	88206464	88206489	1276	-	1	25	0	0.9	0.93	0.673334	4.64411e-11	7.74181e-10	10.3331
ENSG00000075142	SRI	chr7	88206414	88206439	1277	-	1	25	0	0.89	0.93	0.669327	6.51575e-11	1.07292e-09	10.186
ENSG00000075218	GTSE1	chr22	46308573	46308823	1278	+	1	250	0	3.3	1.9	1.55706	1.11967e-12	2.01976e-11	11.9509
ENSG00000075218	GTSE1	chr22	46308848	46308873	1279	+	1	25	0	0.28	0.14	1.68887	5.70862e-14	1.1455e-12	13.2435
ENSG00000075218	GTSE1	chr22	46312220	46313929	1280	+	1	1709	0	0.92	0.32	2.24176	1.14279e-11	1.94429e-10	10.942
ENSG00000075218	GTSE1	chr22	46316072	46316172	1281	+	1	100	0	1.2	0.71	1.4806	5.60753e-12	9.61953e-11	11.2512
ENSG00000075239	ACAT1	chr11	108116894	108127890	1282	+	1	10996	0	2.97	0.58	3.23091	1.39541e-29	5.15961e-28	28.8553
ENSG00000075239	ACAT1	chr11	108127965	108134290	1283	+	1	6325	0	5.31	0.88	3.26985	3.88426e-14	7.45064e-13	13.4107
ENSG00000075239	ACAT1	chr11	108142523	108144005	1284	+	1	1482	0	0.52	0.31	1.4877	4.52023e-11	7.45785e-10	10.3448
ENSG00000075240	GRAMD4	chr22	46620560	46637898	1285	+	1	17338	0	7.19	3.62	1.80683	8.60055e-14	1.60641e-12	13.0655
ENSG00000075240	GRAMD4	chr22	46661422	46663044	1286	+	1	1622	0	0.2	0.09	1.90255	1.26764e-11	2.19481e-10	10.897
ENSG00000075240	GRAMD4	chr22	46678911	46678961	1287	+	1	50	0	0.32	0.08	2.82018	6.52211e-12	1.13119e-10	11.1856
ENSG00000075399	VPS9D1	chr16	89716799	89719028	1288	-	1	2229	0	0.38	0.23	1.45578	3.15087e-15	6.78887e-14	14.5016
ENSG00000075399	VPS9D1	chr16	89711955	89712467	1289	-	1	512	0	0.55	0.09	3.45943	1.09886e-11	1.88793e-10	10.9591
ENSG00000075413	MARK3	chr14	103385451	103385901	1290	+	1	450	0	5.34	1.57	2.52772	2.85749e-15	5.81844e-14	14.544
ENSG00000075415	SLC25A3	chr12	98593665	98593740	1291	+	1	75	0	12.9	5.56	2.07205	1.14227e-26	3.89521e-25	25.9422
ENSG00000075415	SLC25A3	chr12	98593765	98594140	1292	+	1	375	0	71.07	33.75	2.66213	3.46316e-17	7.79227e-16	16.4605
ENSG00000075415	SLC25A3	chr12	98595544	98595838	1293	+	1	294	0	26.55	21.75	0.950803	1.20186e-28	4.32939e-27	27.9201
ENSG00000075415	SLC25A3	chr12	98600069	98601448	1294	+	1	1379	0	20.35	15.98	1.13121	1.68381e-20	4.46979e-19	19.7737
ENSG00000075568	TMEM131	chr2	97995497	97995597	1295	-	1	100	0	0.56	0.07	3.68877	3.40363e-11	5.69602e-10	10.4681
ENSG00000075624	ACTB	chr7	5529928	5530602	1296	-	1	674	0	107.68	26.06	2.83291	0	0	Inf
ENSG00000075624	ACTB	chr7	5527983	5529678	1297	-	1	1695	0	1072.21	746.67	1.23816	4.95628e-137	7.22178e-135	136.305
ENSG00000075624	ACTB	chr7	5527708	5527908	1298	-	1	200	0	25.61	16.42	1.72646	1.35161e-33	5.55203e-32	32.8691
ENSG00000075702	WDR62	chr19	36054955	36055080	1299	+	1	125	0	0.92	0.26	2.76165	1.95206e-12	3.50729e-11	11.7095
ENSG00000075702	WDR62	chr19	36104921	36104946	1300	+	1	25	0	0.16	0.05	2.2999	5.1278e-11	8.52758e-10	10.2901
ENSG00000075711	DLG1	chr3	197297662	197297837	1301	-	1	175	0	1.32	0.36	2.88162	9.28103e-12	1.54876e-10	11.0324
ENSG00000075785	RAB7A	chr3	128795181	128798043	1302	+	1	2862	0	6.52	3.39	1.67485	3.83331e-12	6.49439e-11	11.4164
ENSG00000075785	RAB7A	chr3	128813340	128813365	1303	+	1	25	0	0.89	0.9	0.714065	5.07869e-12	9.01766e-11	11.2942
ENSG00000105865	DUS4L	chr7	107563995	107564145	1304	+	1	150	0	1.02	0.28	2.68968	1.21659e-11	2.01606e-10	10.9149
ENSG00000166136	NDUFB8	chr10	100524130	100529899	1305	-	1	5769	0	177.07	55.35	2.13633	9.24366e-16	1.90819e-14	15.0342
ENSG00000075856	SART3	chr12	108560889	108561164	1306	-	1	275	0	2.34	0.65	2.64933	7.85334e-12	1.28987e-10	11.1049
ENSG00000075914	EXOSC7	chr3	44976268	44997148	1307	+	1	20880	0	8.42	2.64	2.75453	3.77732e-19	9.39167e-18	18.4228
ENSG00000075914	EXOSC7	chr3	45007420	45011379	1308	+	1	3959	0	7.46	5.18	1.24535	2.02813e-12	3.49093e-11	11.6929
ENSG00000075945	KIFAP3	chr1	170074435	170074660	1309	-	1	225	0	2.36	0.59	2.79419	4.09499e-12	6.85825e-11	11.3877
ENSG00000075945	KIFAP3	chr1	170055375	170055400	1310	-	1	25	0	0.19	0.08	1.99635	1.22675e-11	2.12703e-10	10.9112
ENSG00000075975	MKRN2	chr3	12584005	12584030	1311	+	1	25	0	0.29	0.17	1.45403	5.60488e-12	9.93454e-11	11.2514
ENSG00000075975	MKRN2	chr3	12584055	12584230	1312	+	1	175	0	1.56	0.54	2.55635	1.474e-13	2.81826e-12	12.8315
ENSG00000076003	MCM6	chr2	135872700	135876415	1313	-	1	3715	0	8.48	5.55	1.38559	1.49428e-16	3.26408e-15	15.8256
ENSG00000076053	RBM7	chr11	114400279	114400429	1314	+	1	150	0	1.61	0.75	2.00546	9.19496e-12	1.53909e-10	11.0365
ENSG00000076043	REXO2	chr11	114431651	114440666	1315	+	1	9015	0	4.72	2.38	2.64386	0.00191133	0.0070602	2.71866
ENSG00000076043	REXO2	chr11	114439490	114440135	1316	+	1	645	0	4.04	1.55	2.81028	1.20664e-15	2.53899e-14	14.9184
ENSG00000076043	REXO2	chr11	114449951	114450101	1317	+	1	150	0	2.35	1.34	1.5943	3.95601e-15	8.27287e-14	14.4027
ENSG00000076248	UNG	chr12	109097596	109098127	1318	+	1	531	0	3.35	0.61	3.06657	3.87493e-12	6.5023e-11	11.4117
ENSG00000076248	UNG	chr12	109098277	109099252	1319	+	1	975	0	9.64	3.3	2.44877	5.74085e-14	1.07279e-12	13.241
ENSG00000076248	UNG	chr12	109102883	109103613	1320	+	1	730	0	4.05	1.96	1.87428	2.87985e-20	7.77973e-19	19.5406
ENSG00000076248	UNG	chr12	109105488	109109865	1321	+	1	4377	0	0.54	0.26	1.94817	6.19574e-13	1.14587e-11	12.2079
ENSG00000076248	UNG	chr12	109109915	109110165	1322	+	1	250	0	4.31	1.78	2.12776	8.02792e-16	1.70656e-14	15.0954
ENSG00000076382	SPAG5	chr17	28598977	28599002	1323	-	1	25	0	2.41	3.02	1.04126	9.11832e-07	9.81718e-06	6.04009
ENSG00000076382	SPAG5	chr17	28593049	28598902	1324	-	1	5853	0	5.38	5.36	0.997438	2.60529e-07	2.805e-06	6.58414
ENSG00000076513	ANKRD13A	chr12	109999454	109999729	1325	+	1	275	0	4.34	0.91	3.14066	1.78485e-17	4.1079e-16	16.7484
ENSG00000076554	TPD52	chr8	80051584	80080330	1326	-	1	28746	0	12.27	7.84	1.50862	1.17502e-17	2.7758e-16	16.93
ENSG00000147586	MRPS28	chr8	79919066	79919141	1327	-	1	75	0	1	0.49	1.81287	3.16148e-12	5.52135e-11	11.5001
ENSG00000076554	TPD52	chr8	80171185	80171534	1328	-	1	349	0	2.91	0.73	2.92529	3.40184e-22	9.81833e-21	21.4683
ENSG00000076604	TRAF4	chr17	28744010	28747870	1329	+	1	3860	0	13.46	8.77	1.37938	7.44887e-12	1.23843e-10	11.1279
ENSG00000076604	TRAF4	chr17	28748089	28748139	1330	+	1	50	0	1.75	1.69	0.781386	4.12728e-12	7.22434e-11	11.3843
ENSG00000076604	TRAF4	chr17	28748164	28748397	1331	+	1	233	0	5.56	5.42	0.770019	1.8056e-11	2.98688e-10	10.7434
ENSG00000076604	TRAF4	chr17	28748422	28749187	1332	+	1	765	0	15.43	9.79	1.40535	6.18478e-19	1.5381e-17	18.2087
ENSG00000076604	TRAF4	chr17	28749362	28749762	1333	+	1	400	0	10.41	4.84	1.90183	8.90851e-16	1.85193e-14	15.0502
ENSG00000076662	ICAM3	chr19	10333800	10338699	1334	-	1	4899	0	81.74	56.2	1.52832	4.78298e-18	1.09157e-16	17.3203
ENSG00000076864	RAP1GAP	chr1	21622395	21622445	1335	-	1	50	0	0.34	0.13	2.22024	2.04324e-11	3.46564e-10	10.6897
ENSG00000076864	RAP1GAP	chr1	21620032	21622345	1336	-	1	2313	0	0.23	0.13	1.55552	8.41865e-11	1.3789e-09	10.0748
ENSG00000076864	RAP1GAP	chr1	21617396	21619065	1337	-	1	1669	0	1.94	0.96	1.82347	2.02775e-12	3.60239e-11	11.693
ENSG00000076864	RAP1GAP	chr1	21602821	21602871	1338	-	1	50	0	0.42	0.12	2.516	4.6474e-15	9.93119e-14	14.3328
ENSG00000076864	RAP1GAP	chr1	21596970	21596995	1339	-	1	25	0	0.14	0.04	2.61961	5.89743e-11	9.72911e-10	10.2293
ENSG00000076924	XAB2	chr19	7627822	7629523	1340	-	1	1701	0	5.12	3.84	1.15567	6.93585e-13	1.24257e-11	12.1589
ENSG00000076924	XAB2	chr19	7624388	7624438	1341	-	1	50	0	0.66	0.43	1.34519	3.83573e-12	6.84424e-11	11.4162
ENSG00000076924	XAB2	chr19	7622578	7623204	1342	-	1	626	0	4.06	2.53	1.47797	7.19474e-12	1.18784e-10	11.143
ENSG00000076924	XAB2	chr19	7621185	7621210	1343	-	1	25	0	0.35	0.24	1.25992	5.02373e-12	8.92257e-11	11.299
ENSG00000076924	XAB2	chr19	7619574	7620012	1344	-	1	438	0	5.59	3.4	1.47897	4.65466e-13	8.30765e-12	12.3321
ENSG00000076928	ARHGEF1	chr19	41883208	41884388	1345	+	1	1180	0	1.17	0.37	2.39095	5.70144e-14	1.10587e-12	13.244
ENSG00000076928	ARHGEF1	chr19	41884488	41888791	1346	+	1	4303	0	2.98	1.64	1.61308	2.36726e-17	5.54401e-16	16.6258
ENSG00000076928	ARHGEF1	chr19	41892686	41894263	1347	+	1	1577	0	2.93	0.51	3.27551	3.93369e-19	1.00101e-17	18.4052
ENSG00000076928	ARHGEF1	chr19	41894482	41896387	1348	+	1	1905	0	2.74	1.03	2.19078	2.69413e-13	4.8873e-12	12.5696
ENSG00000076928	ARHGEF1	chr19	41906017	41906573	1349	+	1	556	0	1.09	0.39	2.65617	9.02701e-12	1.53867e-10	11.0445
ENSG00000076928	ARHGEF1	chr19	41907131	41907181	1350	+	1	50	0	0.58	0.34	1.50424	7.86137e-12	1.35512e-10	11.1045
ENSG00000076928	ARHGEF1	chr19	41907206	41907256	1351	+	1	50	0	0.49	0.28	1.55956	2.53364e-11	4.29699e-10	10.5963
ENSG00000076944	STXBP2	chr19	7646225	7647511	1352	+	1	1286	0	23.31	12.91	1.63946	1.30765e-12	2.23932e-11	11.8835
ENSG00000076944	STXBP2	chr19	7637109	7637184	1353	+	1	75	0	1.06	0.37	2.67675	1.82171e-11	2.99325e-10	10.7395
ENSG00000076984	MAP2K7	chr19	7903917	7903942	1354	+	1	25	0	0.18	0.06	2.26534	2.60965e-12	4.73739e-11	11.5834
ENSG00000076984	MAP2K7	chr19	7903967	7904017	1355	+	1	50	0	0.52	0.27	1.68217	3.97501e-12	6.97323e-11	11.4007
ENSG00000076984	MAP2K7	chr19	7909830	7909855	1356	+	1	25	0	0.27	0.17	1.44057	2.41849e-11	4.10752e-10	10.6165
ENSG00000076984	MAP2K7	chr19	7910121	7910455	1357	+	1	334	0	0.94	0.23	2.74928	7.80739e-14	1.51819e-12	13.1075
ENSG00000077097	TOP2B	chr3	25645328	25664861	1358	-	1	19533	0	17.83	2.69	3.6432	1.56725e-12	2.64567e-11	11.8049
ENSG00000077097	TOP2B	chr3	25599440	25601160	1359	-	1	1720	0	2.15	0.74	2.28239	8.40228e-19	2.08721e-17	18.0756
ENSG00000077147	TM9SF3	chr10	96576758	96587012	1360	-	1	10254	0	25.1	0.74	5.65669	6.01642e-12	1.00285e-10	11.2207
ENSG00000077150	NFKB2	chr10	102400674	102400749	1361	+	1	75	0	0.43	0.09	3.05955	1.68794e-11	2.88226e-10	10.7726
ENSG00000077150	NFKB2	chr10	102401276	102401493	1362	+	1	217	0	0.72	0.23	2.55519	7.2904e-12	1.25882e-10	11.1372
ENSG00000077152	UBE2T	chr1	202335662	202341923	1363	-	1	6261	0	6.26	5	1.1536	3.41141e-14	6.61586e-13	13.4671
ENSG00000077157	PPP1R12B	chr1	202463088	202488548	1364	+	1	25460	0	1.68	0.86	1.69462	3.53411e-74	2.9776e-72	73.4517
ENSG00000077232	DNAJC10	chr2	182716254	182716404	1365	+	1	150	0	1.06	0.3	2.70023	8.69776e-12	1.48829e-10	11.0606
ENSG00000077235	GTF3C1	chr16	27549723	27549898	1366	-	1	175	0	1.92	0.94	1.76462	3.42473e-14	6.93151e-13	13.4654
ENSG00000077235	GTF3C1	chr16	27538320	27545377	1367	-	1	7057	0	0.85	0.31	2.1952	1.79831e-12	3.17599e-11	11.7451
ENSG00000077254	USP33	chr1	77759651	77759751	1368	-	1	100	0	0.64	0.15	2.92607	4.23129e-12	7.43616e-11	11.3735
ENSG00000077312	SNRPA	chr19	40751202	40765362	1369	+	1	14160	0	109.93	77.89	1.2501	2.43751e-13	4.22776e-12	12.6131
ENSG00000077348	EXOSC5	chr19	41392122	41397342	1370	-	1	5220	0	16.76	3.55	3.27587	5.01336e-27	1.69455e-25	26.2999
ENSG00000077348	EXOSC5	chr19	41386420	41392097	1371	-	1	5677	0	43.43	29.78	1.62086	9.34812e-18	2.13744e-16	17.0293
ENSG00000077420	APBB1IP	chr10	26438440	26438786	1372	+	1	346	0	1.04	0.33	2.48358	1.48249e-11	2.48968e-10	10.829
ENSG00000077454	LRCH4	chr7	100577278	100578457	1373	-	1	1179	0	9.94	3.69	2.16428	2.29183e-13	4.1758e-12	12.6398
ENSG00000077454	LRCH4	chr7	100577085	100577135	1374	-	1	50	0	1.38	1.19	0.941081	1.51771e-13	2.92384e-12	12.8188
ENSG00000077454	LRCH4	chr7	100575693	100575881	1375	-	1	188	0	1.57	1.1	1.38642	1.74136e-11	2.87749e-10	10.7591
ENSG00000077454	LRCH4	chr7	100574143	100574368	1376	-	1	225	0	2.06	0.81	2.17741	9.10074e-13	1.64498e-11	12.0409
ENSG00000077454	LRCH4	chr7	100582356	100586127	1377	-	1	3771	0	11	5.47	2.06735	9.93861e-17	2.22384e-15	16.0027
ENSG00000077454	LRCH4	chr7	100582059	100582109	1378	-	1	50	0	1.56	1.5	0.788317	1.53894e-11	2.6018e-10	10.8128
ENSG00000077458	FAM76B	chr11	95789475	95789500	1379	-	1	25	0	0.14	0.04	2.68806	6.28697e-11	1.03583e-09	10.2016
ENSG00000077463	SIRT6	chr19	4182275	4182544	1380	-	1	269	0	1.59	0.23	3.58559	2.1313e-27	7.43153e-26	26.6714
ENSG00000077463	SIRT6	chr19	4179154	4182225	1381	-	1	3071	0	7.55	2.85	2.1449	1.52432e-12	2.62114e-11	11.8169
ENSG00000077463	SIRT6	chr19	4177089	4177114	1382	-	1	25	0	0.53	0.47	0.902816	8.48376e-11	1.38843e-09	10.0714
ENSG00000077463	SIRT6	chr19	4175717	4175923	1383	-	1	206	0	3.06	2.67	0.927074	5.59084e-12	9.65319e-11	11.2525
ENSG00000077463	SIRT6	chr19	4174258	4175139	1384	-	1	881	0	14.46	7.66	1.75162	1.61238e-13	2.96586e-12	12.7925
ENSG00000077463	SIRT6	chr19	4174183	4174233	1385	-	1	50	0	0.28	0.06	3.00977	2.5994e-11	4.39106e-10	10.5851
ENSG00000077549	CAPZB	chr1	19484656	19485527	1386	-	1	871	0	7.91	1.1	3.8347	1.1247e-58	7.63672e-57	57.949
ENSG00000077549	CAPZB	chr1	19344349	19448847	1387	-	1	104498	0	80.68	59.22	1.3156	8.17944e-24	2.43871e-22	23.0873
ENSG00000077549	CAPZB	chr1	19339324	19339349	1388	-	1	25	0	1.6	1.89	0.488358	5.36087e-11	8.89176e-10	10.2708
ENSG00000077549	CAPZB	chr1	19339199	19339224	1389	-	1	25	0	0.54	0.48	0.90452	4.09384e-11	6.83958e-10	10.3879
ENSG00000077585	GPR137B	chr1	236142563	236142838	1390	+	1	275	0	1.81	0.48	2.72144	1.32547e-11	2.22357e-10	10.8776
ENSG00000077684	JADE1	chr4	128811393	128811858	1391	+	1	465	0	0.15	0.01	4.34577	4.72595e-11	7.87559e-10	10.3255
ENSG00000077684	JADE1	chr4	128849091	128849116	1392	+	1	25	0	0.15	0.05	2.41977	8.62239e-11	1.40962e-09	10.0644
ENSG00000077721	UBE2A	chrX	119542646	119572968	1393	+	1	30322	0	0.63	0.39	1.43809	6.61836e-24	2.09111e-22	23.1792
ENSG00000077721	UBE2A	chrX	119574569	119574769	1394	+	1	200	0	6.29	3.09	1.92125	1.08091e-30	4.10394e-29	29.9662
ENSG00000077721	UBE2A	chrX	119574894	119575387	1395	+	1	493	0	3.79	3.25	0.979215	1.77195e-11	2.91288e-10	10.7515
ENSG00000077782	FGFR1	chr8	38468033	38468583	1396	-	1	550	0	7.94	3.46	2.06663	3.58951e-13	6.51646e-12	12.445
ENSG00000077984	CST7	chr20	24949268	24949518	1397	+	1	250	0	4.67	2.22	1.82951	1.89142e-12	3.24344e-11	11.7232
ENSG00000077984	CST7	chr20	24959637	24959687	1398	+	1	50	0	0.59	0.34	1.536	1.20313e-12	2.19388e-11	11.9197
ENSG00000077984	CST7	chr20	24959712	24959812	1399	+	1	100	0	0.82	0.16	4.17511	6.31951e-12	1.10508e-10	11.1993
ENSG00000078061	ARAF	chrX	47561204	47564815	1400	+	1	3611	0	4.23	1.4	2.35233	4.41491e-13	7.81892e-12	12.3551
ENSG00000078061	ARAF	chrX	47566650	47566700	1401	+	1	50	0	0.6	0.38	1.39578	7.45864e-12	1.31187e-10	11.1273
ENSG00000078061	ARAF	chrX	47566750	47567325	1402	+	1	575	0	2.97	0.85	2.56948	6.0011e-13	1.05802e-11	12.2218
ENSG00000078061	ARAF	chrX	47567375	47567400	1403	+	1	25	0	0.23	0.1	1.89566	4.01637e-13	7.66796e-12	12.3962
ENSG00000078070	MCCC1	chr3	183092508	183094571	1404	-	1	2063	0	0.59	0.37	1.382	2.41068e-11	4.05162e-10	10.6179
ENSG00000078140	UBE2K	chr4	39698260	39698385	1405	+	1	125	0	2.58	1.47	2.03737	1.06516e-14	2.17616e-13	13.9726
ENSG00000078140	UBE2K	chr4	39774867	39774892	1406	+	1	25	0	0.51	0.45	0.93057	5.24161e-11	8.70201e-10	10.2805
ENSG00000078177	N4BP2	chr4	40056949	40057024	1407	+	1	75	0	0.45	0.12	2.60096	1.68434e-11	2.88536e-10	10.7736
ENSG00000078237	TIGAR	chr12	4349894	4351364	1408	+	1	1470	0	0.94	0.49	1.66344	2.59958e-11	4.32195e-10	10.5851
ENSG00000078269	SYNJ2	chr6	158017196	158028811	1409	+	1	11615	0	2.64	1.41	1.64598	1.42542e-11	2.34803e-10	10.8461
ENSG00000078319	NA	chr7	100335417	100335926	1410	-	1	509	0	1.3	0.5	2.27302	1.74148e-16	3.88992e-15	15.7591
ENSG00000078319	NA	chr7	100332477	100332577	1411	-	1	100	0	1.8	1.22	1.31435	6.28807e-13	1.14309e-11	12.2015
ENSG00000078319	NA	chr7	100328854	100328879	1412	-	1	25	0	0.18	0.08	1.96578	5.47566e-11	9.06991e-10	10.2616
ENSG00000078369	GNB1	chr1	1890476	1891002	1413	-	1	526	0	6.89	1.38	3.7794	1.94624e-12	3.35094e-11	11.7108
ENSG00000078369	GNB1	chr1	1804479	1847888	1414	-	1	43409	0	41.64	37.32	0.90778	2.84636e-18	6.78784e-17	17.5457
ENSG00000078369	GNB1	chr1	1790499	1790549	1415	-	1	50	0	2.24	2.3	0.69427	1.70333e-13	3.28409e-12	12.7687
ENSG00000078369	GNB1	chr1	1789124	1789149	1416	-	1	25	0	0.7	0.68	0.766713	7.26989e-11	1.19468e-09	10.1385
ENSG00000078596	ITM2A	chrX	79362660	79367343	1417	-	1	4683	0	57.98	27.51	1.63123	9.52344e-14	1.74165e-12	13.0212
ENSG00000078618	NRDC	chr1	51878018	51878702	1418	-	1	684	0	10.64	3.26	3.13604	7.63651e-13	1.31796e-11	12.1171
ENSG00000078618	NRDC	chr1	51840475	51840500	1419	-	1	25	0	0.29	0.15	1.69042	2.13649e-14	4.39657e-13	13.6703
ENSG00000078618	NRDC	chr1	51834156	51836141	1420	-	1	1985	0	0.26	0.16	1.47393	2.66035e-11	4.50867e-10	10.5751
ENSG00000078668	VDAC3	chr8	42391888	42393879	1421	+	1	1991	0	1.41	0.94	1.41424	1.64564e-14	3.32366e-13	13.7837
ENSG00000078668	VDAC3	chr8	42398859	42404904	1422	+	1	6045	0	10.34	6.04	1.68357	3.58218e-12	5.93029e-11	11.4459
ENSG00000078674	PCM1	chr8	17923116	17923141	1423	+	1	25	0	0.15	0.03	2.90689	4.57257e-12	8.15496e-11	11.3398
ENSG00000078687	TNRC6C	chr17	77958702	77959077	1424	+	1	375	0	5.64	0.47	4.37687	3.21823e-16	6.87635e-15	15.4924
ENSG00000078687	TNRC6C	chr17	78031527	78031777	1425	+	1	250	0	6.59	4.66	1.22045	2.99405e-12	5.06142e-11	11.5237
ENSG00000125971	DYNLRB1	chr20	34540709	34540934	1426	+	1	225	0	28.83	32.7	0.716987	3.70492e-12	6.23402e-11	11.4312
ENSG00000078808	SDF4	chr1	1217780	1232027	1427	-	1	14247	0	50.21	29.75	1.76282	5.55676e-16	1.13916e-14	15.2552
ENSG00000078808	SDF4	chr1	1217055	1217705	1428	-	1	650	0	42.33	17.36	2.27249	2.47081e-15	4.98714e-14	14.6072
ENSG00000078902	TOLLIP	chr11	1302773	1309623	1429	-	1	6850	0	5.52	1.98	2.38946	2.73586e-16	5.96263e-15	15.5629
ENSG00000078902	TOLLIP	chr11	1290299	1302598	1430	-	1	12299	0	13.92	10.62	1.1355	3.79196e-12	6.34401e-11	11.4211
ENSG00000078902	TOLLIP	chr11	1276770	1288774	1431	-	1	12004	0	26.64	13.18	1.89116	2.31948e-12	3.90978e-11	11.6346
ENSG00000078967	UBE2D4	chr7	43926435	43926535	1432	+	1	100	0	1.11	0.46	1.9819	8.66723e-12	1.45554e-10	11.0621
ENSG00000079134	THOC1	chr18	267989	268039	1433	-	1	50	0	0.33	0.09	2.53485	2.89705e-12	5.19914e-11	11.538
ENSG00000079134	THOC1	chr18	265336	265529	1434	-	1	193	0	0.86	0.27	2.42242	5.1203e-15	1.0916e-13	14.2907
ENSG00000079246	XRCC5	chr2	216109375	216119088	1435	+	1	9713	0	21.29	12.43	1.999	4.84235e-12	8.07012e-11	11.3149
ENSG00000079246	XRCC5	chr2	216204326	216204376	1436	+	1	50	0	1.71	1.73	0.720422	1.4733e-11	2.52729e-10	10.8317
ENSG00000079246	XRCC5	chr2	216205192	216205267	1437	+	1	75	0	1.85	1.66	0.889623	8.30612e-12	1.43615e-10	11.0806
ENSG00000079277	MKNK1	chr1	46585970	46594158	1438	-	1	8188	0	0.39	0.13	3.09466	1.00215e-11	1.73496e-10	10.9991
ENSG00000079277	MKNK1	chr1	46583301	46585895	1439	-	1	2594	0	0.37	0.09	2.95245	8.43249e-13	1.54767e-11	12.074
ENSG00000079313	REXO1	chr19	1848271	1848296	1440	-	1	25	0	0.15	0.05	2.39232	5.20537e-11	8.64457e-10	10.2835
ENSG00000079313	REXO1	chr19	1828526	1848246	1441	-	1	19720	0	1.72	0.9	1.78588	3.62572e-13	6.7054e-12	12.4406
ENSG00000079313	REXO1	chr19	1828276	1828301	1442	-	1	25	0	0.29	0.19	1.32785	6.73814e-11	1.10906e-09	10.1715
ENSG00000079313	REXO1	chr19	1828176	1828201	1443	-	1	25	0	0.21	0.11	1.68914	5.68214e-11	9.39097e-10	10.2455
ENSG00000079313	REXO1	chr19	1827526	1827751	1444	-	1	225	0	1.5	0.37	2.76903	2.33983e-11	3.85766e-10	10.6308
ENSG00000079332	SAR1A	chr10	70157763	70161024	1445	-	1	3261	0	3.3	2.67	1.04778	1.1243e-13	2.14087e-12	12.9491
ENSG00000079332	SAR1A	chr10	70152538	70157688	1446	-	1	5150	0	3.78	1.82	1.92684	1.2361e-18	3.03059e-17	17.9079
ENSG00000079432	CIC	chr19	42271935	42272035	1447	+	1	100	0	0.63	0.05	4.45918	1.40286e-11	2.4168e-10	10.853
ENSG00000079435	LIPE	chr19	42410646	42410746	1448	-	1	100	0	0.68	0.17	2.71154	5.92689e-12	1.02969e-10	11.2272
ENSG00000079459	FDFT1	chr8	11802723	11803103	1449	+	1	380	0	17.84	2.41	3.392	4.05517e-18	9.71078e-17	17.392
ENSG00000079459	FDFT1	chr8	11808776	11809153	1450	+	1	377	0	16.3	7.71	1.87756	1.07771e-124	1.45537e-122	123.967
ENSG00000079459	FDFT1	chr8	11809653	11831622	1451	+	1	21969	0	88.12	64.48	1.31318	1.75323e-15	3.51992e-14	14.7562
ENSG00000079462	PAFAH1B3	chr19	42297057	42302668	1452	-	1	5611	0	255.85	149.46	1.90261	1.17598e-15	2.37096e-14	14.9296
ENSG00000079616	KIF22	chr16	29790726	29790989	1453	+	1	263	0	2.81	1.6	1.74683	2.57098e-12	4.44786e-11	11.5899
ENSG00000079616	KIF22	chr16	29792493	29797021	1454	+	1	4528	0	5.33	4.16	1.09979	1.47433e-18	3.62056e-17	17.8314
ENSG00000079616	KIF22	chr16	29798597	29798672	1455	+	1	75	0	2.99	2.9	0.779831	7.49732e-14	1.45957e-12	13.1251
ENSG00000079616	KIF22	chr16	29804037	29804087	1456	+	1	50	0	1.29	1.18	0.850315	1.20568e-11	2.08724e-10	10.9188
ENSG00000079616	KIF22	chr16	29804893	29804968	1457	+	1	75	0	2.14	1.98	0.841576	2.47237e-12	4.45088e-11	11.6069
ENSG00000079739	PGM1	chr1	63593510	63593809	1458	+	1	299	0	5.02	1.85	2.17268	1.17783e-22	3.42695e-21	21.9289
ENSG00000079739	PGM1	chr1	63623757	63629496	1459	+	1	5739	0	1.32	0.57	1.94367	3.95909e-22	1.14951e-20	21.4024
ENSG00000079739	PGM1	chr1	63651731	63654460	1460	+	1	2729	0	2.43	0.87	2.2023	9.31212e-12	1.53515e-10	11.031
ENSG00000079785	DDX1	chr2	15591894	15596755	1461	+	1	4861	0	4.1	1.22	2.64925	1.43998e-24	4.53515e-23	23.8416
ENSG00000079805	DNM2	chr19	10820080	10823803	1462	+	1	3723	0	0.21	0.1	1.72048	5.72268e-11	9.45404e-10	10.2424
ENSG00000079805	DNM2	chr19	10830357	10831206	1463	+	1	849	0	3.8	1.98	1.67066	5.46279e-14	1.03669e-12	13.2626
ENSG00000079819	EPB41L2	chr6	131063142	131063192	1464	-	1	50	0	0.36	0.07	3.14668	4.12916e-14	8.28269e-13	13.3841
ENSG00000079819	EPB41L2	chr6	130956199	130956499	1465	-	1	300	0	4.3	1.92	1.92545	2.05198e-15	4.23224e-14	14.6878
ENSG00000079974	RABL2B	chr22	50783480	50783630	1466	-	1	150	0	1.6	0.35	3.03651	2.51255e-16	5.51924e-15	15.5999
ENSG00000079974	RABL2B	chr22	50782262	50782901	1467	-	1	639	0	1.23	0.6	1.76887	1.11399e-12	1.99343e-11	11.9531
ENSG00000079974	RABL2B	chr22	50775799	50775824	1468	-	1	25	0	0.17	0.06	2.26303	7.03399e-12	1.24131e-10	11.1528
ENSG00000079999	KEAP1	chr19	10502847	10503241	1469	-	1	394	0	0.42	0.1	3.13769	2.59577e-11	4.31264e-10	10.5857
ENSG00000079999	KEAP1	chr19	10499881	10502722	1470	-	1	2841	0	4.4	2.77	1.57043	2.04057e-14	3.98018e-13	13.6902
ENSG00000079999	KEAP1	chr19	10499581	10499856	1471	-	1	275	0	4.42	2.7	1.45765	3.95367e-12	6.77921e-11	11.403
ENSG00000079999	KEAP1	chr19	10492174	10492199	1472	-	1	25	0	0.47	0.35	1.15447	1.31779e-13	2.59622e-12	12.8802
ENSG00000079999	KEAP1	chr19	10491799	10492124	1473	-	1	325	0	8.2	6.47	1.09356	8.54056e-12	1.4103e-10	11.0685
ENSG00000079999	KEAP1	chr19	10491749	10491774	1474	-	1	25	0	0.73	0.68	0.830075	1.49476e-12	2.7553e-11	11.8254
ENSG00000079999	KEAP1	chr19	10491649	10491724	1475	-	1	75	0	1.76	1.38	1.08107	4.14766e-14	8.31824e-13	13.3822
ENSG00000079999	KEAP1	chr19	10489726	10489751	1476	-	1	25	0	0.28	0.16	1.57521	6.08408e-13	1.14992e-11	12.2158
ENSG00000079999	KEAP1	chr19	10489676	10489701	1477	-	1	25	0	0.36	0.23	1.36066	1.78796e-13	3.48798e-12	12.7476
ENSG00000079999	KEAP1	chr19	10489347	10489651	1478	-	1	304	0	0.38	0.29	1.1047	7.76848e-11	1.2746e-09	10.1097
ENSG00000079999	KEAP1	chr19	10489247	10489322	1479	-	1	75	0	1.26	0.96	1.12553	6.83777e-12	1.19643e-10	11.1651
ENSG00000079999	KEAP1	chr19	10486774	10486799	1480	-	1	25	0	0.34	0.21	1.44746	6.08189e-14	1.21827e-12	13.216
ENSG00000079999	KEAP1	chr19	10486549	10486574	1481	-	1	25	0	0.35	0.25	1.18895	5.63046e-11	9.31294e-10	10.2495
ENSG00000080189	SLC35C2	chr20	46363171	46364392	1482	-	1	1221	0	0.26	0.08	2.36257	1.88992e-17	4.57496e-16	16.7236
ENSG00000080189	SLC35C2	chr20	46358569	46358769	1483	-	1	200	0	1.97	0.7	2.23778	2.80002e-14	5.45612e-13	13.5528
ENSG00000080189	SLC35C2	chr20	46355212	46355237	1484	-	1	25	0	0.19	0.08	1.94753	1.24833e-11	2.16245e-10	10.9037
ENSG00000080189	SLC35C2	chr20	46350204	46350229	1485	-	1	25	0	0.33	0.19	1.53398	1.77346e-14	3.67429e-13	13.7512
ENSG00000080189	SLC35C2	chr20	46350129	46350154	1486	-	1	25	0	0.3	0.19	1.33361	4.16849e-11	6.96257e-10	10.38
ENSG00000080371	RAB21	chr12	71755212	71755287	1487	+	1	75	0	0.54	0.21	2.12046	9.33796e-12	1.62864e-10	11.0297
ENSG00000156873	PHKG2	chr16	30748430	30751157	1488	+	1	2727	0	3.01	1.56	1.8105	1.35474e-12	2.35208e-11	11.8681
ENSG00000080603	SRCAP	chr16	30698433	30698564	1489	+	1	131	0	0.36	0.13	2.1516	2.66141e-11	4.4371e-10	10.5749
ENSG00000080603	SRCAP	chr16	30698739	30699173	1490	+	1	434	0	0.19	0.08	2.02237	1.21556e-11	2.10814e-10	10.9152
ENSG00000080644	CHRNA3	chr15	78620791	78620816	1491	-	1	25	0	0.13	0.02	3.32193	8.00945e-11	1.31319e-09	10.0964
ENSG00000080815	PSEN1	chr14	73170799	73170949	1492	+	1	150	0	2.07	1.32	1.37723	1.15048e-12	2.09254e-11	11.9391
ENSG00000080819	CPOX	chr3	98593201	98593551	1493	-	1	350	0	2.91	0.37	3.65797	1.78431e-12	3.12509e-11	11.7485
ENSG00000080824	HSP90AA1	chr14	102085992	102087041	1494	-	1	1049	0	32.94	24.14	1.19478	2.79196e-15	5.65943e-14	14.5541
ENSG00000080824	HSP90AA1	chr14	102085366	102085391	1495	-	1	25	0	0.84	0.79	0.829532	2.61492e-14	5.35851e-13	13.5825
ENSG00000080824	HSP90AA1	chr14	102083169	102083194	1496	-	1	25	0	0.78	0.67	0.94477	3.25776e-16	7.41214e-15	15.4871
ENSG00000080845	DLGAP4	chr20	36461484	36461770	1497	+	1	286	0	0.31	0.08	2.7566	1.17983e-11	2.01102e-10	10.9282
ENSG00000080845	DLGAP4	chr20	36493178	36497022	1498	+	1	3844	0	4.36	2.55	1.56959	9.23017e-12	1.53002e-10	11.0348
ENSG00000080845	DLGAP4	chr20	36497047	36499247	1499	+	1	2200	0	0.31	0.15	1.74819	1.1371e-15	2.50786e-14	14.9442
ENSG00000080845	DLGAP4	chr20	36500310	36500485	1500	+	1	175	0	2.02	0.91	1.96453	4.41199e-13	8.01485e-12	12.3554
ENSG00000080845	DLGAP4	chr20	36525982	36526007	1501	+	1	25	0	0.28	0.18	1.35282	7.72752e-11	1.26807e-09	10.112
ENSG00000080845	DLGAP4	chr20	36526057	36526967	1502	+	1	910	0	1.4	0.4	2.78476	3.26036e-13	6.05544e-12	12.4867
ENSG00000081014	AP4E1	chr15	50908832	50908857	1503	+	1	25	0	0.13	0.02	3.49185	8.35289e-11	1.36853e-09	10.0782
ENSG00000081019	RSBN1	chr1	113811930	113812280	1504	-	1	350	0	4.97	1.15	2.96522	3.87281e-12	6.41918e-11	11.412
ENSG00000081059	TCF7	chr5	134114705	134115689	1505	+	1	984	0	60.94	13.5	3.81406	2.25881e-18	5.36359e-17	17.6461
ENSG00000081059	TCF7	chr5	134115764	134115814	1506	+	1	50	0	0.33	0.09	2.5962	4.05232e-12	7.15103e-11	11.3923
ENSG00000081059	TCF7	chr5	134115889	134138114	1507	+	1	22225	0	23.09	13.13	1.48324	6.31564e-24	1.93344e-22	23.1996
ENSG00000081059	TCF7	chr5	134138139	134140807	1508	+	1	2668	0	12.07	13.06	0.612575	6.65136e-19	1.66891e-17	18.1771
ENSG00000081059	TCF7	chr5	134140857	134144800	1509	+	1	3943	0	55.82	42.92	1.15348	2.95211e-15	5.92693e-14	14.5299
ENSG00000081059	TCF7	chr5	134146211	134146611	1510	+	1	400	0	39.16	29.06	1.15234	5.55867e-17	1.23576e-15	16.255
ENSG00000081154	PCNP	chr3	101574179	101574279	1511	+	1	100	0	4.41	0.68	3.77933	1.06685e-13	2.03154e-12	12.9719
ENSG00000081154	PCNP	chr3	101579638	101592721	1512	+	1	13083	0	18.93	7.67	2.09129	7.78358e-16	1.61874e-14	15.1088
ENSG00000081181	ARG2	chr14	67651372	67651497	1513	+	1	125	0	7.62	4.43	1.49129	3.77731e-37	1.70289e-35	36.4228
ENSG00000081307	UBA5	chr3	132660395	132660495	1514	+	1	100	0	0.59	0.09	3.36923	3.6136e-12	6.48863e-11	11.4421
ENSG00000081320	STK17B	chr2	196163400	196176227	1515	-	1	12827	0	5.47	1.58	2.67001	5.10154e-16	1.08505e-14	15.2923
ENSG00000081692	JMJD4	chr1	227734798	227735268	1516	-	1	470	0	3.68	1.59	2.10538	1.3114e-12	2.26075e-11	11.8823
ENSG00000081692	JMJD4	chr1	227734723	227734748	1517	-	1	25	0	0.33	0.23	1.21613	7.76158e-11	1.27353e-09	10.11
ENSG00000081692	JMJD4	chr1	227732615	227733455	1518	-	1	840	0	3.38	1.59	1.8509	4.66896e-15	9.64854e-14	14.3308
ENSG00000081721	DUSP12	chr1	161749810	161750135	1519	+	1	325	0	4.26	2.16	1.99417	9.31459e-12	1.5745e-10	11.0308
ENSG00000081721	DUSP12	chr1	161753134	161753159	1520	+	1	25	0	0.2	0.09	1.84659	3.46072e-11	5.81243e-10	10.4608
ENSG00000081760	AACS	chr12	125065459	125065684	1521	+	1	225	0	1.91	0.47	2.76203	1.02954e-11	1.68561e-10	10.9874
ENSG00000081870	IFT25	chr1	53945555	53945680	1522	-	1	125	0	2.26	1.24	1.99712	9.6579e-19	2.43481e-17	18.0151
ENSG00000081870	IFT25	chr1	53923882	53928381	1523	-	1	4499	0	3.01	2.34	1.09662	2.45366e-22	7.18049e-21	21.6102
ENSG00000081870	IFT25	chr1	53921742	53921767	1524	-	1	25	0	0.83	0.55	1.30539	5.27136e-27	1.84331e-25	26.2781
ENSG00000082014	SMARCD3	chr7	151277076	151277126	1525	-	1	50	0	0.58	0.06	4.01031	5.84807e-17	1.36097e-15	16.233
ENSG00000082014	SMARCD3	chr7	151248687	151276709	1526	-	1	28022	0	4.23	1.55	2.28253	1.83069e-28	6.5397e-27	27.7374
ENSG00000082014	SMARCD3	chr7	151243666	151248487	1527	-	1	4821	0	9.85	4.78	1.78669	1.05525e-30	3.99668e-29	29.9766
ENSG00000082014	SMARCD3	chr7	151239744	151240234	1528	-	1	490	0	3.14	2.58	1.01345	8.35066e-12	1.39636e-10	11.0783
ENSG00000082068	WDR70	chr5	37724977	37727034	1529	+	1	2057	0	1.46	0.29	3.19325	1.24446e-11	2.09993e-10	10.905
ENSG00000082074	FYB1	chr5	39202629	39202854	1530	-	1	225	0	7.77	5.68	1.29542	5.50995e-13	9.78901e-12	12.2589
ENSG00000082146	STRADB	chr2	201451764	201454771	1531	+	1	3007	0	1.33	0.4	2.53095	1.69855e-11	2.82502e-10	10.7699
ENSG00000082153	BZW1	chr2	200811934	200811959	1532	+	1	25	0	0.34	0.19	1.53928	6.67475e-15	1.41584e-13	14.1756
ENSG00000082153	BZW1	chr2	200813213	200813263	1533	+	1	50	0	1.58	1.5	0.809752	7.33316e-13	1.37254e-11	12.1347
ENSG00000082153	BZW1	chr2	200818056	200818081	1534	+	1	25	0	0.42	0.27	1.39252	5.08806e-16	1.14506e-14	15.2934
ENSG00000082212	ME2	chr18	50879117	50895867	1535	+	1	16750	0	6.92	2.3	2.57911	1.0749e-12	1.87252e-11	11.9686
ENSG00000082515	MRPL22	chr5	154941097	154941147	1536	+	1	50	0	1.2	0.67	1.58885	4.69703e-25	1.53903e-23	24.3282
ENSG00000082515	MRPL22	chr5	154941197	154950809	1537	+	1	9612	0	2.85	2.14	1.20775	5.59751e-20	1.48606e-18	19.252
ENSG00000082515	MRPL22	chr5	154959981	154966767	1538	+	1	6786	0	8.52	8.72	0.693317	1.92929e-15	4.10441e-14	14.7146
ENSG00000082641	NFE2L1	chr17	48048383	48048793	1539	+	1	410	0	1.59	0.07	5.55867	1.57098e-12	2.77863e-11	11.8038
ENSG00000082641	NFE2L1	chr17	48048843	48050835	1540	+	1	1992	0	3.95	0.92	2.86512	9.1599e-15	1.82266e-13	14.0381
ENSG00000082701	GSK3B	chr3	120093915	120094440	1541	-	1	525	0	10.65	1.76	3.45484	8.88861e-14	1.63568e-12	13.0512
ENSG00000082701	GSK3B	chr3	120093365	120093565	1542	-	1	200	0	2.93	0.84	2.6002	1.84683e-15	3.83777e-14	14.7336
ENSG00000082898	XPO1	chr2	61522615	61533801	1543	-	1	11186	0	3.93	2.72	1.27722	9.72225e-12	1.63436e-10	11.0122
ENSG00000083223	TUT7	chr9	86353224	86354289	1544	-	1	1065	0	0.22	0.1	1.8011	4.84495e-12	8.61514e-11	11.3147
ENSG00000083223	TUT7	chr9	86346300	86346450	1545	-	1	150	0	0.96	0.31	2.36709	2.42923e-11	4.08211e-10	10.6145
ENSG00000083454	P2RX5	chr17	3691997	3696213	1546	-	1	4216	0	6.79	1.71	3.33812	3.24844e-17	7.32759e-16	16.4883
ENSG00000083454	P2RX5	chr17	3679589	3681925	1547	-	1	2336	0	4.74	2.82	1.70435	1.28617e-12	2.249e-11	11.8907
ENSG00000257950	P2RX5-TAX1BP3	chr17	3669093	3669593	1548	-	1	500	0	63.72	28.36	1.69825	6.90579e-16	1.47422e-14	15.1608
ENSG00000213977	TAX1BP3	chr17	3664734	3669068	1549	-	1	4334	0	5.15	1.3	4.10592	0.0015512	0.00621939	2.80933
ENSG00000213977	TAX1BP3	chr17	3664684	3664709	1550	-	1	25	0	0.81	0.81	0.724292	2.6873e-11	4.55275e-10	10.5707
ENSG00000213977	TAX1BP3	chr17	3663144	3664203	1551	-	1	1059	0	47.75	35.02	1.49611	2.80425e-12	4.68541e-11	11.5522
ENSG00000083457	ITGAE	chr17	3723365	3723744	1552	-	1	379	0	2.31	2.08	0.880714	3.35894e-14	6.80325e-13	13.4738
ENSG00000083457	ITGAE	chr17	3720380	3723290	1553	-	1	2910	0	0.94	0.97	0.679394	1.30713e-11	2.25802e-10	10.8837
ENSG00000083457	ITGAE	chr17	3714802	3716697	1554	-	1	1895	0	5.68	4.98	0.929764	4.40912e-12	7.47414e-11	11.3556
ENSG00000083520	DIS3	chr13	72781686	72781886	1555	-	1	200	0	2.13	1.16	1.85817	1.94091e-11	3.20961e-10	10.712
ENSG00000083635	NUFIP1	chr13	44989216	44989366	1556	-	1	150	0	1.18	0.36	2.43799	1.13413e-13	2.2182e-12	12.9453
ENSG00000083720	OXCT1	chr5	41862642	41870347	1557	-	1	7705	0	1.52	0.51	2.33587	2.84797e-12	4.88449e-11	11.5455
ENSG00000083799	CYLD	chr16	50754402	50775168	1558	+	1	20766	0	0.19	0.08	1.91146	3.398e-11	5.71158e-10	10.4688
ENSG00000083807	SLC27A5	chr19	58498382	58499232	1559	-	1	850	0	18.1	9.78	1.99153	2.92325e-13	5.16777e-12	12.5341
ENSG00000083838	ZNF446	chr19	58479936	58479986	1560	+	1	50	0	0.33	0.07	2.89672	7.20124e-13	1.34206e-11	12.1426
ENSG00000083838	ZNF446	chr19	58480011	58480292	1561	+	1	281	0	1	0.29	2.52008	3.39372e-13	6.25428e-12	12.4693
ENSG00000083828	ZNF586	chr19	57769704	57769829	1562	+	1	125	0	1.11	0.47	1.97908	6.51331e-12	1.10095e-10	11.1862
ENSG00000083828	ZNF586	chr19	57819776	57819926	1563	+	1	150	0	1.25	0.44	2.25326	1.16122e-13	2.26997e-12	12.9351
ENSG00000083845	RPS5	chr19	58386599	58387033	1564	+	1	434	0	0.3	0.14	1.83318	6.87582e-16	1.5362e-14	15.1627
ENSG00000083845	RPS5	chr19	58387258	58387358	1565	+	1	100	0	91.87	29.42	2.65554	8.8488e-106	1.02793e-103	105.053
ENSG00000083845	RPS5	chr19	58388133	58388430	1566	+	1	297	0	254.13	123.67	1.82983	0	0	Inf
ENSG00000083845	RPS5	chr19	58392975	58394806	1567	+	1	1831	0	1206.37	1421.25	0.620479	1.31267e-12	2.21832e-11	11.8818
ENSG00000083896	YTHDC1	chr4	68349783	68349908	1568	-	1	125	0	0.76	0.21	2.77394	4.50136e-11	7.42506e-10	10.3467
ENSG00000083937	CHMP2B	chr3	87227395	87240336	1569	+	1	12941	0	1.42	0.24	3.67048	1.3176e-12	2.36314e-11	11.8802
ENSG00000083937	CHMP2B	chr3	87240436	87240756	1570	+	1	320	0	0.65	0.21	2.37378	7.70773e-14	1.50047e-12	13.1131
ENSG00000084070	SMAP2	chr1	40416837	40416862	1571	+	1	25	0	0.21	0.09	1.90689	1.75607e-12	3.2164e-11	11.7555
ENSG00000084070	SMAP2	chr1	40417062	40417087	1572	+	1	25	0	0.19	0.08	2.07682	2.70305e-12	4.89717e-11	11.5681
ENSG00000084072	PPIE	chr1	39738881	39753071	1573	+	1	14190	0	34.61	22.12	1.42637	3.8555e-15	7.58876e-14	14.4139
ENSG00000084072	PPIE	chr1	39753246	39753491	1574	+	1	245	0	7.37	3.32	1.8345	5.25436e-12	8.75596e-11	11.2795
ENSG00000084073	ZMPSTE24	chr1	40258260	40258385	1575	+	1	125	0	0.89	0.31	2.2486	5.07901e-12	8.9605e-11	11.2942
ENSG00000084090	STARD7	chr2	96208150	96208825	1576	-	1	675	0	19.55	4.56	2.88208	1.26153e-12	2.12691e-11	11.8991
ENSG00000084090	STARD7	chr2	96193136	96193292	1577	-	1	156	0	0.89	0.57	1.37175	5.11796e-11	8.393e-10	10.2909
ENSG00000084092	NOA1	chr4	56976638	56977438	1578	-	1	800	0	17.49	6.42	2.39928	9.45729e-16	1.9427e-14	15.0242
ENSG00000084093	REST	chr4	56907875	56908125	1579	+	1	250	0	3.67	1.66	1.91276	3.40562e-13	6.21457e-12	12.4678
ENSG00000084207	GSTP1	chr11	67583741	67586642	1580	+	1	2901	0	879.11	752.23	1.23692	7.41886e-46	3.96938e-44	45.1297
ENSG00000084463	WBP11	chr12	14800763	14803472	1581	-	1	2709	0	3.71	1.47	2.08007	1.19351e-12	2.07141e-11	11.9232
ENSG00000084623	EIF3I	chr1	32222404	32227973	1582	+	1	5569	0	101.26	71.01	1.37978	6.81332e-21	1.81302e-19	20.1666
ENSG00000084623	EIF3I	chr1	32228098	32228561	1583	+	1	463	0	17.66	23.89	0.293427	9.87798e-14	1.91409e-12	13.0053
ENSG00000084623	EIF3I	chr1	32228586	32228728	1584	+	1	142	0	5.84	8.05	0.264733	2.24268e-12	4.0844e-11	11.6492
ENSG00000084623	EIF3I	chr1	32228803	32229146	1585	+	1	343	0	3.81	4.64	0.44352	3.97464e-20	1.08393e-18	19.4007
ENSG00000084652	TXLNA	chr1	32179749	32180087	1586	+	1	338	0	0.47	0.23	1.78954	2.49974e-12	4.45871e-11	11.6021
ENSG00000084652	TXLNA	chr1	32180312	32181514	1587	+	1	1202	0	10.47	3.09	2.42417	5.36099e-12	8.77615e-11	11.2708
ENSG00000084652	TXLNA	chr1	32187998	32188023	1588	+	1	25	0	0.18	0.06	2.28445	1.59043e-12	2.92773e-11	11.7985
ENSG00000084652	TXLNA	chr1	32188048	32190178	1589	+	1	2130	0	1.96	0.79	2.05062	1.20095e-13	2.29982e-12	12.9205
ENSG00000084652	TXLNA	chr1	32192364	32193216	1590	+	1	852	0	1.28	0.47	2.17456	3.62625e-12	6.20305e-11	11.4405
ENSG00000084652	TXLNA	chr1	32193266	32194155	1591	+	1	889	0	0.89	0.3	2.38652	1.97273e-11	3.32608e-10	10.7049
ENSG00000084693	AGBL5	chr2	27052936	27052986	1592	+	1	50	0	0.31	0.1	2.34465	5.153e-11	8.56512e-10	10.2879
ENSG00000084733	RAB10	chr2	26034108	26034683	1593	+	1	575	0	9.73	2.9	2.93684	2.61886e-12	4.44586e-11	11.5819
ENSG00000084754	HADHA	chr2	26215092	26215117	1594	-	1	25	0	0.17	0.05	2.38333	2.6504e-12	4.80584e-11	11.5767
ENSG00000084754	HADHA	chr2	26212600	26214566	1595	-	1	1966	0	1.06	0.33	2.72543	1.77449e-11	2.96694e-10	10.7509
ENSG00000084754	HADHA	chr2	26209845	26209870	1596	-	1	25	0	0.29	0.19	1.3757	1.87513e-11	3.21565e-10	10.727
ENSG00000084754	HADHA	chr2	26195092	26195192	1597	-	1	100	0	1.41	0.88	1.42748	2.2549e-12	3.9691e-11	11.6469
ENSG00000084754	HADHA	chr2	26193767	26194589	1598	-	1	822	0	0.34	0.25	1.20645	4.05863e-11	6.78155e-10	10.3916
ENSG00000084774	CAD	chr2	27242044	27242322	1599	+	1	278	0	0.64	0.14	2.95243	2.02448e-12	3.66521e-11	11.6937
ENSG00000084774	CAD	chr2	27242347	27242689	1600	+	1	342	0	0.97	0.22	3.02383	1.5314e-11	2.57082e-10	10.8149
ENSG00000085063	CD59	chr11	33709805	33709930	1601	-	1	125	0	1.81	1.02	1.54433	3.23202e-13	6.00236e-12	12.4905
ENSG00000085063	CD59	chr11	33709755	33709780	1602	-	1	25	0	0.26	0.16	1.48699	1.66701e-11	2.86672e-10	10.7781
ENSG00000085063	CD59	chr11	33733598	33736419	1603	-	1	2821	0	0.68	0.12	3.31365	4.06721e-23	1.23445e-21	22.3907
ENSG00000085117	CD82	chr11	44565650	44618210	1604	+	1	52560	0	25.98	14.6	1.58906	2.70435e-17	6.04315e-16	16.5679
ENSG00000085117	CD82	chr11	44618285	44619159	1605	+	1	874	0	9.72	8.34	0.963337	5.61794e-12	9.26117e-11	11.2504
ENSG00000085117	CD82	chr11	44619909	44620259	1606	+	1	350	0	6.45	3.08	1.81243	9.39368e-16	1.95997e-14	15.0272
ENSG00000085224	ATRX	chrX	77786012	77786162	1607	-	1	150	0	1	0.24	2.90737	4.68951e-12	8.14604e-11	11.3289
ENSG00000085231	AK6	chr5	69369460	69369510	1608	-	1	50	0	1.16	0.69	1.6621	6.00226e-18	1.46526e-16	17.2217
ENSG00000085231	AK6	chr5	69366508	69366708	1609	-	1	200	0	4.68	4.83	0.708733	2.80913e-12	4.91517e-11	11.5514
ENSG00000085377	PREP	chr6	105397888	105403082	1610	-	1	5194	0	4.71	1.28	2.68399	1.18433e-12	2.04633e-11	11.9265
ENSG00000085382	HACE1	chr6	104859669	104859819	1611	-	1	150	0	1.05	0.29	2.59673	7.79963e-12	1.32839e-10	11.1079
ENSG00000085415	SEH1L	chr18	12947994	12951866	1612	+	1	3872	0	6.97	1.82	2.73876	7.66035e-15	1.52922e-13	14.1158
ENSG00000085433	WDR47	chr1	108991319	108995594	1613	-	1	4275	0	49.08	19.53	2.05725	0	0	Inf
ENSG00000085449	WDFY1	chr2	223945276	223945301	1614	-	1	25	0	0.16	0.06	2.23947	3.1201e-11	5.26664e-10	10.5058
ENSG00000085491	SLC25A24	chr1	108200083	108200258	1615	-	1	175	0	1.15	0.38	2.34448	3.80423e-11	6.27579e-10	10.4197
ENSG00000085491	SLC25A24	chr1	108200033	108200058	1616	-	1	25	0	0.18	0.07	2.12691	7.17183e-12	1.26353e-10	11.1444
ENSG00000146834	MEPCE	chr7	100430194	100430444	1617	+	1	250	0	1.79	0.43	2.81432	4.00656e-12	7.02621e-11	11.3972
ENSG00000146834	MEPCE	chr7	100433048	100433348	1618	+	1	300	0	2.35	1.48	1.40447	5.1341e-12	8.98383e-11	11.2895
ENSG00000146834	MEPCE	chr7	100433548	100433598	1619	+	1	50	0	0.44	0.22	1.69821	4.96706e-11	8.14132e-10	10.3039
ENSG00000085662	AKR1B1	chr7	134442455	134459100	1620	-	1	16645	0	128.93	88.29	1.38396	7.10072e-19	1.694e-17	18.1487
ENSG00000085788	DDHD2	chr8	38231709	38231859	1621	+	1	150	0	1.11	0.21	3.15316	1.60377e-13	3.03756e-12	12.7949
ENSG00000085788	DDHD2	chr8	38232127	38233019	1622	+	1	892	0	0.33	0.11	2.33278	2.6506e-11	4.42142e-10	10.5767
ENSG00000105085	MED26	chr19	16627964	16628089	1623	-	1	125	0	1.5	0.9	2.17785	2.28898e-11	3.80204e-10	10.6404
ENSG00000085872	CHERP	chr19	16541953	16542003	1624	-	1	50	0	2.84	2.06	1.46088	1.00575e-12	1.8245e-11	11.9975
ENSG00000085872	CHERP	chr19	16541878	16541903	1625	-	1	25	0	2.66	2	1.24236	1.64088e-13	3.15448e-12	12.7849
ENSG00000085872	CHERP	chr19	16535495	16535620	1626	-	1	125	0	3.78	2.58	1.55475	2.41799e-11	3.96809e-10	10.6165
ENSG00000085872	CHERP	chr19	16532656	16533142	1627	-	1	486	0	4.44	2.81	1.74709	2.17453e-12	3.89757e-11	11.6626
ENSG00000085872	CHERP	chr19	16530897	16532606	1628	-	1	1709	0	2.57	1.93	1.28154	3.45499e-11	5.68126e-10	10.4616
ENSG00000085872	CHERP	chr19	16525425	16528127	1629	-	1	2702	0	5.06	2.58	2.42094	7.16505e-13	1.27789e-11	12.1448
ENSG00000085998	POMGNT1	chr1	46198324	46198424	1630	-	1	100	0	0.71	0.21	2.55168	5.20731e-12	9.07429e-11	11.2834
ENSG00000085999	RAD54L	chr1	46247860	46247910	1631	+	1	50	0	0.31	0.07	2.78938	4.92854e-12	8.76626e-11	11.3073
ENSG00000086015	MAST2	chr1	45803761	45803961	1632	+	1	200	0	1.47	0.35	2.82953	5.35805e-13	9.768e-12	12.271
ENSG00000086015	MAST2	chr1	45803986	45804011	1633	+	1	25	0	0.13	0.02	3.32193	8.00945e-11	1.31319e-09	10.0964
ENSG00000086061	DNAJA1	chr9	33025272	33026934	1634	+	1	1662	0	13.21	7.34	1.62222	1.3401e-14	2.61895e-13	13.8729
ENSG00000086061	DNAJA1	chr9	33030478	33030653	1635	+	1	175	0	2.31	1.45	1.51427	4.03055e-12	7.04766e-11	11.3946
ENSG00000086061	DNAJA1	chr9	33038763	33038788	1636	+	1	25	0	0.71	0.66	0.826851	2.86628e-12	5.17869e-11	11.5427
ENSG00000086062	B4GALT1	chr9	33166885	33167310	1637	-	1	425	0	3.82	1.25	2.40171	1.04351e-12	1.84457e-11	11.9815
ENSG00000086062	B4GALT1	chr9	33166785	33166810	1638	-	1	25	0	0.18	0.08	1.92139	9.11614e-11	1.48539e-09	10.0402
ENSG00000086065	CHMP5	chr9	33265078	33278116	1639	+	1	13038	0	17.62	11.77	1.37738	2.09472e-15	4.24037e-14	14.6789
ENSG00000086189	DIMT1	chr5	62403684	62403884	1640	-	1	200	0	1.97	0.58	2.51899	1.3721e-13	2.61356e-12	12.8626
ENSG00000086189	DIMT1	chr5	62403287	62403466	1641	-	1	179	0	0.65	0.2	2.42876	1.8222e-14	3.69226e-13	13.7394
ENSG00000086232	EIF2AK1	chr7	6050028	6059164	1642	-	1	9136	0	12.27	3.7	2.69984	6.36912e-15	1.26231e-13	14.1959
ENSG00000086232	EIF2AK1	chr7	6041116	6041141	1643	-	1	25	0	0.16	0.05	2.51141	1.23811e-11	2.14554e-10	10.9072
ENSG00000086232	EIF2AK1	chr7	6026897	6029020	1644	-	1	2123	0	2.64	1.08	2.034	2.78271e-13	5.07788e-12	12.5555
ENSG00000086232	EIF2AK1	chr7	6026797	6026847	1645	-	1	50	0	0.42	0.21	1.75663	4.84291e-11	7.92391e-10	10.3149
ENSG00000086232	EIF2AK1	chr7	6023521	6023621	1646	-	1	100	0	3.09	2.98	0.781326	6.45023e-12	1.13191e-10	11.1904
ENSG00000086232	EIF2AK1	chr7	6023471	6023496	1647	-	1	25	0	0.75	0.73	0.769283	1.3241e-11	2.28696e-10	10.8781
ENSG00000086300	SNX10	chr7	26291986	26292061	1648	+	1	75	0	0.5	0.14	2.72444	1.41568e-11	2.37977e-10	10.849
ENSG00000086475	SEPHS1	chr10	13344882	13348103	1649	-	1	3221	0	5.78	2.68	2.24121	6.06782e-14	1.14791e-12	13.217
ENSG00000086475	SEPHS1	chr10	13328358	13336304	1650	-	1	7946	0	18.19	16.58	0.859434	1.7286e-13	3.12939e-12	12.7623
ENSG00000086475	SEPHS1	chr10	13319102	13322930	1651	-	1	3828	0	14.68	13.62	1.00989	6.11847e-12	1.00671e-10	11.2134
ENSG00000129925	PGAP6	chr16	377816	381818	1652	-	1	4002	0	1.61	0.58	2.5787	3.25058e-13	5.97513e-12	12.488
ENSG00000129925	PGAP6	chr16	376156	376256	1653	-	1	100	0	0.71	0.23	2.34661	1.3705e-11	2.28577e-10	10.8631
ENSG00000086504	MRPL28	chr16	367443	370525	1654	-	1	3082	0	122.71	52.7	2.1301	2.98175e-40	1.41223e-38	39.5255
ENSG00000086506	HBQ1	chr16	180458	181076	1655	+	1	618	0	17.01	8.61	1.8911	3.27969e-13	5.81371e-12	12.4842
ENSG00000086589	RBM22	chr5	150698622	150701013	1656	-	1	2391	0	1.89	0.71	2.31252	8.37008e-13	1.49522e-11	12.0773
ENSG00000086598	TMED2	chr12	123584601	123585571	1657	+	1	970	0	3.43	1.33	2.41636	3.52318e-13	6.34402e-12	12.4531
ENSG00000086598	TMED2	chr12	123586746	123590398	1658	+	1	3652	0	9.09	7.87	1.07235	9.34e-14	1.79143e-12	13.0297
ENSG00000086666	ZFAND6	chr15	80059717	80059742	1659	+	1	25	0	0.2	0.07	2.28716	2.19604e-13	4.26775e-12	12.6584
ENSG00000086712	TXLNG	chrX	16786556	16786581	1660	+	1	25	0	0.16	0.01	4.19639	4.50283e-12	8.03638e-11	11.3465
ENSG00000086712	TXLNG	chrX	16818590	16818665	1661	+	1	75	0	0.53	0.13	2.77689	9.15497e-13	1.67009e-11	12.0383
ENSG00000086712	TXLNG	chrX	16820251	16828139	1662	+	1	7888	0	0.32	0.11	2.42028	5.55766e-11	9.13474e-10	10.2551
ENSG00000086848	ALG9	chr11	111870342	111870367	1663	-	1	25	0	0.21	0.07	2.27462	1.85405e-14	3.83676e-13	13.7319
ENSG00000087008	ACOX3	chr4	8416464	8416514	1664	-	1	50	0	0.29	0.04	3.49778	5.61564e-12	9.95171e-11	11.2506
ENSG00000087008	ACOX3	chr4	8416389	8416414	1665	-	1	25	0	0.17	0.02	3.88671	2.52678e-13	4.87919e-12	12.5974
ENSG00000087053	MTMR2	chr11	95924003	95924078	1666	-	1	75	0	0.57	0.16	2.67189	1.70409e-13	3.29458e-12	12.7685
ENSG00000087074	PPP1R15A	chr19	48872486	48873076	1667	+	1	590	0	2.3	0.99	1.92914	4.03139e-13	7.29411e-12	12.3945
ENSG00000087074	PPP1R15A	chr19	48873201	48873351	1668	+	1	150	0	1.53	0.56	2.17753	8.34485e-13	1.50192e-11	12.0786
ENSG00000087074	PPP1R15A	chr19	48873376	48873401	1669	+	1	25	0	0.17	0.07	2.07936	5.28021e-11	8.7638e-10	10.2773
ENSG00000087074	PPP1R15A	chr19	48873776	48873976	1670	+	1	200	0	1.89	0.91	1.87486	1.04975e-11	1.79124e-10	10.9789
ENSG00000087076	HSD17B14	chr19	48813142	48815140	1671	-	1	1998	0	6.84	2.81	1.99396	5.17887e-12	8.49383e-11	11.2858
ENSG00000087086	FTL	chr19	48965308	48965583	1672	+	1	275	0	182.35	234.28	0.419342	1.90876e-16	4.15632e-15	15.7192
ENSG00000087086	FTL	chr19	48965793	48966658	1673	+	1	865	0	289.26	372.75	0.356438	7.86422e-26	2.55646e-24	25.1043
ENSG00000087087	SRRT	chr7	100875596	100882110	1674	+	1	6514	0	12.62	7.7	1.57945	8.99015e-15	1.76693e-13	14.0462
ENSG00000087087	SRRT	chr7	100882210	100884541	1675	+	1	2331	0	2.95	0.91	2.53878	1.19141e-11	1.9871e-10	10.9239
ENSG00000087087	SRRT	chr7	100884803	100885359	1676	+	1	556	0	7.63	4.82	1.49483	3.64141e-12	6.07818e-11	11.4387
ENSG00000087087	SRRT	chr7	100885939	100886319	1677	+	1	380	0	1.24	0.83	1.31511	1.81505e-12	3.21885e-11	11.7411
ENSG00000087087	SRRT	chr7	100886419	100886803	1678	+	1	384	0	0.44	0.35	1.05696	1.33591e-11	2.30689e-10	10.8742
ENSG00000087087	SRRT	chr7	100886903	100886928	1679	+	1	25	0	0.22	0.09	1.9386	6.46901e-13	1.21966e-11	12.1892
ENSG00000087087	SRRT	chr7	100888284	100888499	1680	+	1	215	0	2.69	2.02	1.13514	1.11765e-12	1.99795e-11	11.9517
ENSG00000087088	BAX	chr19	48954874	48960961	1681	+	1	6087	0	27.62	9.61	2.75832	2.41382e-15	4.84798e-14	14.6173
ENSG00000087088	BAX	chr19	48961286	48961686	1682	+	1	400	0	10.26	5.27	2.47176	1.87819e-13	3.38461e-12	12.7263
ENSG00000087152	ATXN7L3	chr17	44198372	44199663	1683	-	1	1291	0	1.89	0.25	3.92903	6.10359e-14	1.16254e-12	13.2144
ENSG00000087152	ATXN7L3	chr17	44198047	44198147	1684	-	1	100	0	0.82	0.22	2.62575	4.77073e-12	8.18293e-11	11.3214
ENSG00000087152	ATXN7L3	chr17	44197633	44198022	1685	-	1	389	0	0.65	0.14	3.04495	4.24655e-12	7.4132e-11	11.372
ENSG00000087157	PGS1	chr17	78378673	78378798	1686	+	1	125	0	1.19	0.47	2.0753	6.04327e-14	1.18064e-12	13.2187
ENSG00000087157	PGS1	chr17	78392490	78392515	1687	+	1	25	0	0.24	0.13	1.61143	2.02171e-11	3.45231e-10	10.6943
ENSG00000087191	PSMC5	chr17	63827505	63827689	1688	+	1	184	0	0.28	0.02	4.44968	2.35298e-19	6.21399e-18	18.6284
ENSG00000087191	PSMC5	chr17	63827789	63827914	1689	+	1	125	0	0.84	0.29	2.28112	3.75895e-11	6.18551e-10	10.4249
ENSG00000087191	PSMC5	chr17	63828114	63831924	1690	+	1	3810	0	147.62	102.97	1.41748	4.92379e-18	1.13409e-16	17.3077
ENSG00000087206	UIMC1	chr5	176969651	176982478	1691	-	1	12827	0	3.74	1.61	1.94813	7.19381e-12	1.18398e-10	11.143
ENSG00000087263	OGFOD1	chr16	56451628	56453349	1692	+	1	1721	0	2.47	1.29	1.78508	9.59992e-12	1.63086e-10	11.0177
ENSG00000087266	SH3BP2	chr4	2827268	2829573	1693	+	1	2305	0	3.25	2.15	1.3227	1.26321e-11	2.10237e-10	10.8985
ENSG00000087266	SH3BP2	chr4	2829973	2831596	1694	+	1	1623	0	2.1	0.97	1.85867	6.15043e-13	1.10381e-11	12.2111
ENSG00000087269	NOP14	chr4	2963125	2963400	1695	-	1	275	0	5.24	2.03	2.29015	1.27178e-16	2.79881e-15	15.8956
ENSG00000087269	NOP14	chr4	2954516	2956772	1696	-	1	2256	0	2.57	1.64	1.37494	1.07748e-12	1.92815e-11	11.9676
ENSG00000087269	NOP14	chr4	2952275	2953538	1697	-	1	1263	0	1.79	0.81	1.87762	2.11616e-12	3.70057e-11	11.6745
ENSG00000087269	NOP14	chr4	2951196	2951221	1698	-	1	25	0	0.35	0.24	1.26421	5.23337e-12	9.28931e-11	11.2812
ENSG00000087269	NOP14	chr4	2948396	2951121	1699	-	1	2725	0	5.01	2.19	1.91657	1.10851e-13	2.06559e-12	12.9553
ENSG00000087269	NOP14	chr4	2938860	2939317	1700	-	1	457	0	1.57	0.6	2.1319	4.66319e-12	8.13109e-11	11.3313
ENSG00000087274	ADD1	chr4	2843893	2844168	1701	+	1	275	0	1.55	0.41	2.77518	6.70583e-13	1.20891e-11	12.1735
ENSG00000087274	ADD1	chr4	2873115	2876025	1702	+	1	2910	0	2.09	0.97	1.87254	3.70005e-12	6.29326e-11	11.4318
ENSG00000087274	ADD1	chr4	2894600	2894625	1703	+	1	25	0	0.24	0.13	1.62593	1.24739e-11	2.16114e-10	10.904
ENSG00000087274	ADD1	chr4	2894650	2894675	1704	+	1	25	0	0.26	0.15	1.50515	1.73632e-11	2.98255e-10	10.7604
ENSG00000087302	RTRAF	chr14	51989545	51993767	1705	+	1	4222	0	39.72	28.54	1.19997	5.56539e-20	1.43588e-18	19.2545
ENSG00000087302	RTRAF	chr14	51993792	51993817	1706	+	1	25	0	2.49	3.13	0.396876	1.59783e-11	2.74898e-10	10.7965
ENSG00000087302	RTRAF	chr14	51998513	51998563	1707	+	1	50	0	4.68	5.88	0.399519	5.66692e-11	9.3674e-10	10.2467
ENSG00000087302	RTRAF	chr14	51999740	52004587	1708	+	1	4847	0	30.74	30.29	0.759986	1.49206e-13	2.71454e-12	12.8262
ENSG00000087338	GMCL1	chr2	69829684	69830109	1709	+	1	425	0	7.05	0.85	3.73835	3.35533e-12	5.55128e-11	11.4743
ENSG00000087365	SF3B2	chr11	66052355	66058097	1710	+	1	5742	0	47.99	24.34	1.91321	4.58912e-15	8.97034e-14	14.3383
ENSG00000087365	SF3B2	chr11	66059034	66059214	1711	+	1	180	0	0.19	0.08	1.97143	1.23774e-11	2.14552e-10	10.9074
ENSG00000087365	SF3B2	chr11	66059289	66059901	1712	+	1	612	0	8.04	7.19	0.906014	9.3988e-12	1.55391e-10	11.0269
ENSG00000087365	SF3B2	chr11	66059926	66060598	1713	+	1	672	0	2.99	2.74	0.864265	1.38885e-11	2.32419e-10	10.8573
ENSG00000087365	SF3B2	chr11	66060623	66061727	1714	+	1	1104	0	4.53	4.09	0.878943	1.3155e-11	2.19037e-10	10.8809
ENSG00000087365	SF3B2	chr11	66061752	66061942	1715	+	1	190	0	2.67	2.59	0.773717	3.32592e-13	6.30475e-12	12.4781
ENSG00000087365	SF3B2	chr11	66061967	66063102	1716	+	1	1135	0	3.58	3.12	0.94115	1.30297e-11	2.17677e-10	10.8851
ENSG00000087365	SF3B2	chr11	66063510	66068678	1717	+	1	5168	0	15.56	13.43	1.01654	1.7711e-12	3.0248e-11	11.7518
ENSG00000087448	KLHL42	chr12	27780232	27780382	1718	+	1	150	0	0.99	0.18	3.26669	6.90562e-13	1.29324e-11	12.1608
ENSG00000087460	GNAS	chr20	58844050	58852714	1719	+	1	8664	0	2.38	0.47	4.27618	1.51293e-06	1.40242e-05	5.82018
ENSG00000087460	GNAS	chr20	58889201	58889501	1720	+	1	300	0	2.65	0.54	3.03315	2.39006e-13	4.39738e-12	12.6216
ENSG00000087460	GNAS	chr20	58890782	58891644	1721	+	1	862	0	20.51	5.56	3.13252	4.34843e-16	9.23859e-15	15.3617
ENSG00000087460	GNAS	chr20	58891669	58891984	1722	+	1	315	0	3.42	1.18	2.48132	1.64777e-15	3.4311e-14	14.7831
ENSG00000087460	GNAS	chr20	58892482	58898993	1723	+	1	6511	0	5.47	2.08	2.16348	4.24823e-22	1.21782e-20	21.3718
ENSG00000087460	GNAS	chr20	58900404	58907998	1724	+	1	7594	0	55.28	28.14	1.74749	3.72462e-129	5.17862e-127	128.429
ENSG00000087460	GNAS	chr20	58908023	58909775	1725	+	1	1752	0	49.57	33.92	1.31184	3.20294e-63	2.3102e-61	62.4945
ENSG00000087470	DNM1L	chr12	32679324	32679602	1726	+	1	278	0	1.73	0.4	2.82173	4.67134e-14	9.00173e-13	13.3306
ENSG00000087470	DNM1L	chr12	32679977	32701554	1727	+	1	21577	0	2.1	0.66	2.43009	8.35439e-18	1.98225e-16	17.0781
ENSG00000087510	TFAP2C	chr20	56631567	56631617	1728	+	1	50	0	0.27	0.04	3.37347	4.86384e-11	8.04214e-10	10.313
ENSG00000087586	AURKA	chr20	56392154	56392179	1729	-	1	25	0	0.18	0.05	2.52546	2.4052e-13	4.65735e-12	12.6188
ENSG00000087586	AURKA	chr20	56390652	56392079	1730	-	1	1427	0	1.25	0.13	4.08025	7.92643e-12	1.32082e-10	11.1009
ENSG00000087586	AURKA	chr20	56388172	56388706	1731	-	1	534	0	0.49	0.22	1.90231	1.35082e-13	2.62338e-12	12.8694
ENSG00000087586	AURKA	chr20	56386500	56386525	1732	-	1	25	0	0.21	0.11	1.67284	9.266e-11	1.50865e-09	10.0331
ENSG00000087586	AURKA	chr20	56383050	56386450	1733	-	1	3400	0	5.2	2.36	2.02469	1.80913e-13	3.28932e-12	12.7425
ENSG00000087884	AAMDC	chr11	77842566	77842616	1734	+	1	50	0	0.62	0.31	1.79624	1.43839e-13	2.77022e-12	12.8421
ENSG00000087884	AAMDC	chr11	77869721	77872228	1735	+	1	2507	0	1.66	0.6	2.22936	1.16203e-16	2.64891e-15	15.9348
ENSG00000087995	METTL2A	chr17	62423940	62426384	1736	+	1	2444	0	5.32	3.28	1.45905	1.23249e-13	2.3284e-12	12.9092
ENSG00000087995	METTL2A	chr17	62448730	62448755	1737	+	1	25	0	0.37	0.27	1.1802	1.67675e-11	2.88326e-10	10.7755
ENSG00000087995	METTL2A	chr17	62448805	62448880	1738	+	1	75	0	0.55	0.2	2.33543	4.42095e-12	7.84482e-11	11.3545
ENSG00000088038	CNOT3	chr19	54137786	54141413	1739	+	1	3627	0	1.6	0.43	2.64063	1.0254e-12	1.87117e-11	11.9891
ENSG00000088038	CNOT3	chr19	54142988	54144057	1740	+	1	1069	0	3.72	1.5	2.12641	5.28897e-13	9.57613e-12	12.2766
ENSG00000088038	CNOT3	chr19	54152305	54152432	1741	+	1	127	0	0.33	0.24	1.22239	4.85673e-11	8.09018e-10	10.3137
ENSG00000160439	RDH13	chr19	55045205	55045230	1742	-	1	25	0	0.13	0.02	3.49185	8.35289e-11	1.36853e-09	10.0782
ENSG00000088205	DDX18	chr2	117814790	117817446	1743	+	1	2656	0	0.93	0.46	1.76336	1.84314e-11	3.05163e-10	10.7344
ENSG00000088205	DDX18	chr2	117817621	117817646	1744	+	1	25	0	0.42	0.29	1.24566	1.08247e-13	2.14027e-12	12.9656
ENSG00000088247	KHSRP	chr19	6421306	6424530	1745	-	1	3224	0	7.7	6.19	1.12854	5.41542e-16	1.15541e-14	15.2664
ENSG00000088247	KHSRP	chr19	6416868	6420073	1746	-	1	3205	0	14.37	8.58	1.55254	1.95269e-12	3.26152e-11	11.7094
ENSG00000088247	KHSRP	chr19	6416818	6416843	1747	-	1	25	0	0.25	0.14	1.61832	4.61193e-12	8.22152e-11	11.3361
ENSG00000088247	KHSRP	chr19	6415878	6416304	1748	-	1	426	0	0.91	0.91	0.733184	1.11794e-12	2.0725e-11	11.9516
ENSG00000088247	KHSRP	chr19	6415276	6415404	1749	-	1	128	0	0.34	0.11	2.38435	2.60948e-11	4.33565e-10	10.5834
ENSG00000088298	EDEM2	chr20	35147177	35147327	1750	-	1	150	0	1.31	0.6	1.93104	1.65747e-11	2.77979e-10	10.7806
ENSG00000088298	EDEM2	chr20	35146861	35146911	1751	-	1	50	0	0.59	0.35	1.47908	6.97844e-12	1.20669e-10	11.1562
ENSG00000088325	TPX2	chr20	31739320	31742564	1752	+	1	3244	0	5.63	2.13	2.35242	9.62429e-15	1.90206e-13	14.0166
ENSG00000088325	TPX2	chr20	31757423	31757523	1753	+	1	100	0	1.04	0.56	1.61415	2.15589e-11	3.54348e-10	10.6664
ENSG00000088325	TPX2	chr20	31771621	31771646	1754	+	1	25	0	0.44	0.34	1.10292	4.07407e-12	7.29764e-11	11.39
ENSG00000088325	TPX2	chr20	31797484	31797509	1755	+	1	25	0	0.32	0.17	1.59154	1.96436e-14	4.05346e-13	13.7068
ENSG00000088325	TPX2	chr20	31798383	31801100	1756	+	1	2717	0	5.55	2.66	1.88773	1.14665e-12	1.98168e-11	11.9406
ENSG00000088356	PDRG1	chr20	31945036	31952014	1757	-	1	6978	0	38.49	16.17	2.22263	8.79409e-13	1.50017e-11	12.0558
ENSG00000088448	ANKRD10	chr13	110906047	110915044	1758	-	1	8997	0	21.83	7.14	2.81444	1.50071e-18	3.58893e-17	17.8237
ENSG00000088448	ANKRD10	chr13	110893197	110894117	1759	-	1	920	0	2.04	1.27	1.41484	7.66752e-20	2.02582e-18	19.1153
ENSG00000088538	DOCK3	chr3	50675076	50675151	1760	+	1	75	0	0.4	0.05	3.66408	5.49768e-11	9.10228e-10	10.2598
ENSG00000088543	C3orf18	chr3	50567726	50570906	1761	-	1	3180	0	0.19	0.06	2.41504	1.37777e-13	2.70719e-12	12.8608
ENSG00000088682	COQ9	chr16	57460588	57460638	1762	+	1	50	0	0.71	0.52	1.18315	4.63221e-11	7.67839e-10	10.3342
ENSG00000102978	POLR2C	chr16	57462649	57462810	1763	+	1	161	0	5.24	2.35	2.07636	9.76684e-12	1.60682e-10	11.0102
ENSG00000088682	COQ9	chr16	57447478	57456957	1764	+	1	9479	0	11.48	6.27	1.79505	2.71129e-12	4.50479e-11	11.5668
ENSG00000088682	COQ9	chr16	57457007	57458262	1765	+	1	1255	0	0.58	0.52	0.899519	1.11448e-11	1.9402e-10	10.9529
ENSG00000088682	COQ9	chr16	57460056	57460104	1766	+	1	48	0	0.82	0.59	1.21152	2.42481e-12	4.3244e-11	11.6153
ENSG00000088727	KIF9	chr3	47282966	47283041	1767	-	1	75	0	0.55	0.21	2.11297	9.4077e-12	1.62893e-10	11.0265
ENSG00000088727	KIF9	chr3	47282491	47282566	1768	-	1	75	0	1.34	0.82	1.43152	1.4264e-15	3.05772e-14	14.8458
ENSG00000088727	KIF9	chr3	47275434	47280972	1769	-	1	5538	0	3.36	2.34	1.2471	1.75423e-12	3.04839e-11	11.7559
ENSG00000088766	CRLS1	chr20	6006292	6007266	1770	+	1	974	0	7.46	1.86	3.08659	2.06173e-24	6.37898e-23	23.6858
ENSG00000088826	SMOX	chr20	4148878	4171710	1771	+	1	22832	0	0.83	0.24	3.943	3.0046e-11	4.99693e-10	10.5222
ENSG00000088826	SMOX	chr20	4171885	4175059	1772	+	1	3174	0	0.3	0.09	2.45108	5.96577e-11	9.83711e-10	10.2243
ENSG00000088826	SMOX	chr20	4182458	4182583	1773	+	1	125	0	0.75	0.18	2.84306	2.05814e-11	3.47533e-10	10.6865
ENSG00000088826	SMOX	chr20	4182608	4182633	1774	+	1	25	0	0.14	0.02	3.59494	1.96076e-11	3.35249e-10	10.7076
ENSG00000088832	FKBP1A	chr20	1391701	1393093	1775	-	1	1392	0	12.8	1.16	3.47226	0.00191109	0.00824134	2.71872
ENSG00000088832	FKBP1A	chr20	1375469	1375594	1776	-	1	125	0	12.33	7.14	3.11437	1.02913e-55	6.64902e-54	54.9875
ENSG00000088832	FKBP1A	chr20	1372052	1373719	1777	-	1	1667	0	17.35	14.68	1.20602	2.06296e-16	4.49949e-15	15.6855
ENSG00000088832	FKBP1A	chr20	1369902	1370077	1778	-	1	175	0	12.6	11.17	1.10199	6.66664e-17	1.49938e-15	16.1761
ENSG00000088833	NSFL1C	chr20	1454299	1466843	1779	-	1	12544	0	17.08	10.41	1.69378	1.73877e-14	3.36925e-13	13.7598
ENSG00000088833	NSFL1C	chr20	1443711	1454249	1780	-	1	10538	0	28.58	17.54	1.55082	3.79896e-12	6.17039e-11	11.4203
ENSG00000088833	NSFL1C	chr20	1443611	1443661	1781	-	1	50	0	1.05	0.69	1.38472	2.49354e-17	5.92029e-16	16.6032
ENSG00000088888	MAVS	chr20	3857770	3861467	1782	+	1	3697	0	1.83	0.68	2.25259	1.13216e-12	1.98783e-11	11.9461
ENSG00000088930	XRN2	chr20	21303330	21326335	1783	+	1	23005	0	2.71	1.08	2.29691	5.68194e-13	1.03307e-11	12.2455
ENSG00000088930	XRN2	chr20	21326360	21326385	1784	+	1	25	0	0.33	0.24	1.20804	7.09233e-11	1.16583e-09	10.1492
ENSG00000088930	XRN2	chr20	21368463	21368538	1785	+	1	75	0	1.09	0.69	1.39292	9.32447e-14	1.83878e-12	13.0304
ENSG00000088930	XRN2	chr20	21386876	21387001	1786	+	1	125	0	1.15	0.42	2.18319	2.07237e-13	3.87288e-12	12.6835
ENSG00000088930	XRN2	chr20	21389292	21389317	1787	+	1	25	0	0.21	0.09	1.94847	1.72911e-12	3.16955e-11	11.7622
ENSG00000088986	DYNLL1	chr12	120469874	120470099	1788	+	1	225	0	3.18	0.94	2.63184	7.65386e-19	1.90645e-17	18.1161
ENSG00000088986	DYNLL1	chr12	120496089	120496314	1789	+	1	225	0	27.71	12.08	2.39943	6.166e-15	1.23869e-13	14.21
ENSG00000088986	DYNLL1	chr12	120496339	120496564	1790	+	1	225	0	55	37.92	1.7269	4.19388e-13	7.52471e-12	12.3774
ENSG00000088986	DYNLL1	chr12	120497664	120498163	1791	+	1	499	0	30.18	32.24	0.625269	3.81498e-24	1.18965e-22	23.4185
ENSG00000088992	TESC	chr12	117038997	117099446	1792	-	1	60449	0	34.53	14.8	2.09024	1.97342e-17	4.40027e-16	16.7048
ENSG00000089006	SNX5	chr20	17968213	17968788	1793	-	1	575	0	8.46	2.43	3.39098	1.48913e-12	2.55227e-11	11.8271
ENSG00000089006	SNX5	chr20	17968063	17968188	1794	-	1	125	0	0.85	0.22	2.80484	1.20292e-11	1.99618e-10	10.9198
ENSG00000089006	SNX5	chr20	17955456	17967688	1795	-	1	12232	0	25.8	18.8	1.14905	1.80724e-07	1.90018e-06	6.74298
ENSG00000089006	SNX5	chr20	17952624	17954109	1796	-	1	1485	0	4.58	2.6	1.8042	1.38283e-15	2.89894e-14	14.8592
ENSG00000089006	SNX5	chr20	17947563	17947613	1797	-	1	50	0	1.02	0.6	1.52225	7.55522e-18	1.8352e-16	17.1218
ENSG00000089009	RPL6	chr12	112405238	112409605	1798	-	1	4367	0	2124.62	847.41	2.20046	2.50314e-23	7.36654e-22	22.6015
ENSG00000089012	SIRPG	chr20	1649280	1649405	1799	-	1	125	0	1.82	1.19	1.35591	7.28098e-13	1.34494e-11	12.1378
ENSG00000089012	SIRPG	chr20	1649230	1649255	1800	-	1	25	0	0.4	0.31	1.07628	7.48981e-11	1.2299e-09	10.1255
ENSG00000089012	SIRPG	chr20	1636484	1649180	1801	-	1	12696	0	2.16	1.38	1.39165	9.61378e-13	1.74737e-11	12.0171
ENSG00000089022	MAPKAPK5	chr12	111842227	111842752	1802	+	1	525	0	9.79	2.33	2.81704	7.44427e-13	1.28599e-11	12.1282
ENSG00000089053	ANAPC5	chr12	121347861	121352411	1803	-	1	4550	0	6.67	3.84	1.57898	1.73929e-12	2.96885e-11	11.7596
ENSG00000089053	ANAPC5	chr12	121331401	121335655	1804	-	1	4254	0	2.72	1.78	1.34354	2.83018e-13	5.21761e-12	12.5482
ENSG00000089053	ANAPC5	chr12	121328316	121328441	1805	-	1	125	0	2.37	1.79	1.14352	5.95942e-12	1.00903e-10	11.2248
ENSG00000089053	ANAPC5	chr12	121318316	121318341	1806	-	1	25	0	0.46	0.38	0.982078	8.80585e-11	1.43692e-09	10.0552
ENSG00000089060	SLC8B1	chr12	113334969	113335094	1807	-	1	125	0	1.06	0.46	1.94606	7.42833e-12	1.26605e-10	11.1291
ENSG00000089094	KDM2B	chr12	121575845	121578812	1808	-	1	2967	0	0.15	0.04	2.69116	1.44243e-11	2.48658e-10	10.8409
ENSG00000089094	KDM2B	chr12	121549625	121574558	1809	-	1	24933	0	0.26	0.15	1.50115	2.83452e-11	4.79589e-10	10.5475
ENSG00000089094	KDM2B	chr12	121453275	121453300	1810	-	1	25	0	0.16	0.05	2.2999	5.1278e-11	8.52758e-10	10.2901
ENSG00000089094	KDM2B	chr12	121453175	121453225	1811	-	1	50	0	0.34	0.12	2.29697	2.69253e-11	4.47935e-10	10.5698
ENSG00000089094	KDM2B	chr12	121442662	121442737	1812	-	1	75	0	0.67	0.3	2.13	3.03636e-11	5.01973e-10	10.5176
ENSG00000089094	KDM2B	chr12	121442612	121442637	1813	-	1	25	0	0.15	0.01	4.12928	1.04794e-11	1.82612e-10	10.9797
ENSG00000089123	TASP1	chr20	13587298	13587323	1814	-	1	25	0	0.13	0.02	3.54432	4.01826e-11	6.71586e-10	10.396
ENSG00000089123	TASP1	chr20	13559078	13559103	1815	-	1	25	0	0.28	0.18	1.35282	7.72752e-11	1.26807e-09	10.112
ENSG00000089123	TASP1	chr20	13559028	13559053	1816	-	1	25	0	0.27	0.17	1.39993	5.73985e-11	9.47845e-10	10.2411
ENSG00000089123	TASP1	chr20	13534112	13534137	1817	-	1	25	0	0.27	0.16	1.50377	6.39229e-12	1.13013e-10	11.1943
ENSG00000089154	GCN1	chr12	120155693	120155718	1818	-	1	25	0	0.26	0.15	1.49185	2.77746e-11	4.70207e-10	10.5564
ENSG00000089154	GCN1	chr12	120155382	120155407	1819	-	1	25	0	0.46	0.39	0.980694	8.28966e-11	1.35854e-09	10.0815
ENSG00000089157	RPLP0	chr12	120201059	120201109	1820	-	1	50	0	27.72	34.22	0.42286	4.34759e-54	2.75405e-52	53.3618
ENSG00000089157	RPLP0	chr12	120200959	120200984	1821	-	1	25	0	0.15	0.05	2.48904	2.00562e-11	3.42569e-10	10.6978
ENSG00000089157	RPLP0	chr12	120197785	120200909	1822	-	1	3124	0	1322.5	1448.46	0.770716	3.64148e-17	8.02987e-16	16.4387
ENSG00000089157	RPLP0	chr12	120196698	120197485	1823	-	1	787	0	300.41	201.73	1.31155	8.41052e-41	4.07361e-39	40.0752
ENSG00000089163	SIRT4	chr12	120303727	120303802	1824	+	1	75	0	0.52	0.18	2.22162	1.11797e-11	1.93305e-10	10.9516
ENSG00000089195	TRMT6	chr20	5950279	5950379	1825	-	1	100	0	0.82	0.31	2.16817	2.05181e-12	3.61442e-11	11.6879
ENSG00000089195	TRMT6	chr20	5946410	5946510	1826	-	1	100	0	1.09	0.48	1.93472	4.85376e-13	8.92938e-12	12.3139
ENSG00000089220	PEBP1	chr12	118136123	118144928	1827	+	1	8805	0	56.07	37.23	1.31386	2.43322e-13	4.27771e-12	12.6138
ENSG00000089220	PEBP1	chr12	118145203	118145503	1828	+	1	300	0	8.65	5.61	1.38503	6.30426e-13	1.12918e-11	12.2004
ENSG00000089234	BRAP	chr12	111644445	111644470	1829	-	1	25	0	0.22	0.07	2.30633	6.91879e-15	1.46645e-13	14.16
ENSG00000089234	BRAP	chr12	111644370	111644420	1830	-	1	50	0	0.28	0.06	2.90684	2.55642e-11	4.33674e-10	10.5924
ENSG00000089248	ERP29	chr12	112013447	112018816	1831	+	1	5369	0	9.99	5.32	1.65387	1.85973e-48	1.05934e-46	47.7305
ENSG00000089248	ERP29	chr12	112019341	112022858	1832	+	1	3517	0	39.75	19.8	1.67133	3.39094e-12	5.69021e-11	11.4697
ENSG00000089280	FUS	chr16	31180138	31184347	1833	+	1	4209	0	100.67	77.72	1.14798	2.33298e-12	3.92223e-11	11.6321
ENSG00000089280	FUS	chr16	31184372	31184964	1834	+	1	592	0	0.37	0.16	1.9599	3.34367e-11	5.624e-10	10.4758
ENSG00000089280	FUS	chr16	31185039	31189161	1835	+	1	4122	0	10.7	7.21	2.1052	6.76426e-16	1.43464e-14	15.1698
ENSG00000089280	FUS	chr16	31190094	31191553	1836	+	1	1459	0	33.48	10.57	2.55818	2.96968e-30	1.09836e-28	29.5273
ENSG00000089289	IGBP1	chrX	70133946	70134608	1837	+	1	662	0	17.93	11.9	1.41907	5.58945e-21	1.51268e-19	20.2526
ENSG00000089289	IGBP1	chrX	70134633	70134658	1838	+	1	25	0	1.02	1.09	0.629568	4.18484e-11	6.98983e-10	10.3783
ENSG00000089289	IGBP1	chrX	70134683	70134733	1839	+	1	50	0	1.92	1.98	0.684223	5.78636e-12	1.02547e-10	11.2376
ENSG00000089289	IGBP1	chrX	70150250	70166060	1840	+	1	15810	0	15.67	12.13	1.09045	8.61274e-16	1.80969e-14	15.0649
ENSG00000089327	FXYD5	chr19	35154729	35154829	1841	+	1	100	0	4.31	3.2	1.28644	6.01971e-26	2.00751e-24	25.2204
ENSG00000089327	FXYD5	chr19	35155529	35159520	1842	+	1	3991	0	16.9	16.76	0.745018	4.75682e-19	1.19898e-17	18.3227
ENSG00000089327	FXYD5	chr19	35159995	35164037	1843	+	1	4042	0	11.31	6.24	1.58286	6.48121e-82	5.93818e-80	81.1883
ENSG00000089327	FXYD5	chr19	35164137	35166337	1844	+	1	2200	0	29.16	18.91	1.36118	3.79336e-90	3.79566e-88	89.421
ENSG00000089327	FXYD5	chr19	35166737	35169866	1845	+	1	3129	0	37.39	22.42	1.54143	1.5081e-29	5.51165e-28	28.8216
ENSG00000089351	GRAMD1A	chr19	34996276	35009951	1846	+	1	13675	0	27.94	11.15	2.13209	1.83711e-17	4.17525e-16	16.7359
ENSG00000089351	GRAMD1A	chr19	35010095	35010483	1847	+	1	388	0	8.18	5.87	1.31385	3.23863e-12	5.49557e-11	11.4896
ENSG00000089351	GRAMD1A	chr19	35010633	35011492	1848	+	1	859	0	0.53	0.46	0.918412	5.11164e-11	8.50443e-10	10.2914
ENSG00000089351	GRAMD1A	chr19	35019221	35019246	1849	+	1	25	0	0.6	0.53	0.912604	2.69361e-12	4.88083e-11	11.5697
ENSG00000089351	GRAMD1A	chr19	35019271	35019296	1850	+	1	25	0	0.56	0.45	1.03605	8.43842e-14	1.68005e-12	13.0737
ENSG00000089351	GRAMD1A	chr19	35021520	35021966	1851	+	1	446	0	7.26	4.99	1.26811	8.31847e-17	1.85059e-15	16.08
ENSG00000089351	GRAMD1A	chr19	35026135	35026185	1852	+	1	50	0	1.49	1.41	0.819379	1.76235e-12	3.21511e-11	11.7539
ENSG00000089351	GRAMD1A	chr19	35026260	35026285	1853	+	1	25	0	0.37	0.28	1.17361	1.52397e-11	2.62501e-10	10.817
ENSG00000217555	CKLF	chr16	66552568	66558314	1854	+	1	5746	0	61.23	51.51	1.00815	6.45857e-12	1.05319e-10	11.1899
ENSG00000217555	CKLF	chr16	66558339	66566102	1855	+	1	7763	0	26.63	18.97	1.35016	0.000311304	0.00175372	3.50681
ENSG00000089597	GANAB	chr11	62640052	62646594	1856	-	1	6542	0	0.48	0.18	2.70822	4.69599e-14	9.34983e-13	13.3283
ENSG00000089597	GANAB	chr11	62639729	62639952	1857	-	1	223	0	0.15	0.04	2.80735	6.29988e-12	1.11397e-10	11.2007
ENSG00000089597	GANAB	chr11	62639022	62639679	1858	-	1	657	0	8.21	7.23	0.927248	6.85871e-12	1.13831e-10	11.1638
ENSG00000089597	GANAB	chr11	62634965	62634990	1859	-	1	25	0	0.4	0.29	1.16647	4.53286e-12	8.08838e-11	11.3436
ENSG00000089597	GANAB	chr11	62634840	62634940	1860	-	1	100	0	1.11	0.6	1.62546	3.24401e-12	5.68928e-11	11.4889
ENSG00000089597	GANAB	chr11	62632736	62634320	1861	-	1	1584	0	4.42	2.54	1.5498	1.88128e-13	3.4827e-12	12.7255
ENSG00000089597	GANAB	chr11	62625300	62625325	1862	-	1	25	0	0.18	0.07	2.12691	7.17183e-12	1.26353e-10	11.1444
ENSG00000089639	GMIP	chr19	19642005	19642030	1863	-	1	25	0	0.23	0.13	1.58199	5.29141e-11	8.78155e-10	10.2764
ENSG00000089639	GMIP	chr19	19640484	19640509	1864	-	1	25	0	0.43	0.32	1.17072	5.37344e-13	1.01907e-11	12.2697
ENSG00000089639	GMIP	chr19	19640121	19640324	1865	-	1	203	0	1.31	0.81	1.44145	5.13464e-12	8.7896e-11	11.2895
ENSG00000089639	GMIP	chr19	19637028	19637388	1866	-	1	360	0	0.23	0.12	1.65124	1.26864e-11	2.19646e-10	10.8967
ENSG00000089639	GMIP	chr19	19636758	19636783	1867	-	1	25	0	0.23	0.11	1.84503	6.68228e-13	1.25749e-11	12.1751
ENSG00000089685	BIRC5	chr17	78214260	78214812	1868	+	1	552	0	18.9	3.97	3.35554	2.84908e-28	1.00251e-26	27.5453
ENSG00000089685	BIRC5	chr17	78215087	78215978	1869	+	1	891	0	0.21	0.05	2.78759	9.54162e-16	2.11902e-14	15.0204
ENSG00000089685	BIRC5	chr17	78216028	78222828	1870	+	1	6800	0	4.18	1.26	2.47864	1.78466e-42	9.05826e-41	41.7484
ENSG00000089685	BIRC5	chr17	78222978	78223750	1871	+	1	772	0	9.05	3.43	2.05029	3.19744e-12	5.35136e-11	11.4952
ENSG00000089685	BIRC5	chr17	78223825	78224000	1872	+	1	175	0	2.88	2.07	1.25971	1.06811e-11	1.77807e-10	10.9714
ENSG00000089685	BIRC5	chr17	78224250	78224550	1873	+	1	300	0	6.24	3.66	1.59217	2.28046e-15	4.77315e-14	14.642
ENSG00000089685	BIRC5	chr17	78224575	78224650	1874	+	1	75	0	0.77	0.36	1.8426	2.40063e-12	4.2301e-11	11.6197
ENSG00000089693	MLF2	chr12	6748470	6767150	1875	-	1	18680	0	100.45	49.92	1.87573	3.3589e-14	6.19062e-13	13.4738
ENSG00000089737	DDX24	chr14	94079033	94081179	1876	-	1	2146	0	16.91	7.4	2.1568	1.21025e-13	2.17959e-12	12.9171
ENSG00000089737	DDX24	chr14	94062555	94062580	1877	-	1	25	0	0.33	0.23	1.21613	7.76158e-11	1.27353e-09	10.11
ENSG00000089737	DDX24	chr14	94051336	94051461	1878	-	1	125	0	2.8	1.98	1.23546	8.38263e-15	1.71761e-13	14.0766
ENSG00000089775	ZBTB25	chr14	64504791	64504916	1879	-	1	125	0	1.34	0.72	1.6541	9.48094e-12	1.59163e-10	11.0231
ENSG00000089775	ZBTB25	chr14	64503818	64504491	1880	-	1	673	0	0.29	0.13	1.92459	1.51689e-16	3.50793e-15	15.819
ENSG00000089820	ARHGAP4	chrX	153921653	153926254	1881	-	1	4601	0	2.84	0.76	2.78214	1.8673e-14	3.64416e-13	13.7288
ENSG00000089820	ARHGAP4	chrX	153910737	153910787	1882	-	1	50	0	0.52	0.31	1.49055	2.17147e-11	3.70122e-10	10.6632
ENSG00000089902	RCOR1	chr14	102592648	102592848	1883	+	1	200	0	2.29	0.22	4.19245	1.03141e-13	1.94335e-12	12.9866
ENSG00000089902	RCOR1	chr14	102592998	102593098	1884	+	1	100	0	0.7	0.18	2.82651	5.98911e-12	1.03721e-10	11.2226
ENSG00000089902	RCOR1	chr14	102593173	102593276	1885	+	1	103	0	0.18	0.07	1.99222	5.42734e-11	8.99141e-10	10.2654
ENSG00000089916	GPATCH2L	chr14	76154350	76154450	1886	+	1	100	0	0.81	0.27	2.36651	1.1856e-13	2.32348e-12	12.9261
ENSG00000090006	LTBP4	chr19	40614379	40616896	1887	+	1	2517	0	0.64	0.22	2.31046	9.50609e-14	1.85844e-12	13.022
ENSG00000090006	LTBP4	chr19	40616921	40616946	1888	+	1	25	0	0.15	0.05	2.41504	3.19036e-11	5.37784e-10	10.4962
ENSG00000090006	LTBP4	chr19	40619371	40619396	1889	+	1	25	0	0.22	0.12	1.59111	8.77366e-11	1.43235e-09	10.0568
ENSG00000090006	LTBP4	chr19	40619421	40622428	1890	+	1	3007	0	1.02	0.48	1.82061	3.41769e-12	5.96015e-11	11.4663
ENSG00000090006	LTBP4	chr19	40622603	40622653	1891	+	1	50	0	0.52	0.3	1.53172	3.09779e-11	5.13252e-10	10.5089
ENSG00000090006	LTBP4	chr19	40623010	40623642	1892	+	1	632	0	0.72	0.48	1.29945	4.44929e-12	7.79446e-11	11.3517
ENSG00000090006	LTBP4	chr19	40625994	40626984	1893	+	1	990	0	0.31	0.17	1.62064	1.24335e-14	2.59465e-13	13.9054
ENSG00000090006	LTBP4	chr19	40627758	40627783	1894	+	1	25	0	0.19	0.09	1.85244	9.29272e-11	1.51286e-09	10.0319
ENSG00000090006	LTBP4	chr19	40629571	40629596	1895	+	1	25	0	0.37	0.27	1.20219	7.61738e-12	1.33869e-10	11.1182
ENSG00000090013	BLVRB	chr19	40458368	40465757	1896	-	1	7389	0	10.06	3.96	2.25672	1.33629e-22	3.858e-21	21.8741
ENSG00000090013	BLVRB	chr19	40458168	40458268	1897	-	1	100	0	3.03	2.67	0.91619	6.72109e-12	1.13866e-10	11.1726
ENSG00000090013	BLVRB	chr19	40451406	40451481	1898	-	1	75	0	2.9	2.92	0.714628	7.59242e-12	1.29877e-10	11.1196
ENSG00000090013	BLVRB	chr19	40447864	40451381	1899	-	1	3517	0	4.85	3.29	1.46199	1.04268e-13	1.97333e-12	12.9819
ENSG00000090020	SLC9A1	chr1	27154829	27155125	1900	-	1	296	0	4.63	0.55	3.79121	7.33528e-13	1.31065e-11	12.1346
ENSG00000090020	SLC9A1	chr1	27154729	27154754	1901	-	1	25	0	0.13	0.02	3.32193	8.00945e-11	1.31319e-09	10.0964
ENSG00000090060	PAPOLA	chr14	96502406	96520160	1902	+	1	17754	0	10.01	2.18	3.3849	2.28415e-16	4.94362e-15	15.6413
ENSG00000090061	CCNK	chr14	99481408	99492729	1903	+	1	11321	0	2.69	1.76	1.89332	1.13927e-11	1.89441e-10	10.9434
ENSG00000090061	CCNK	chr14	99502825	99507082	1904	+	1	4257	0	2.4	1.02	2.00334	2.56865e-13	4.73983e-12	12.5903
ENSG00000090061	CCNK	chr14	99507107	99510191	1905	+	1	3084	0	0.86	0.51	1.49417	1.00171e-11	1.70658e-10	10.9993
ENSG00000090061	CCNK	chr14	99510241	99510266	1906	+	1	25	0	0.21	0.09	1.98694	1.03952e-12	1.93348e-11	11.9832
ENSG00000090097	PCBP4	chr3	51961159	51961945	1907	-	1	786	0	4.72	1.54	2.36234	6.34132e-36	2.76436e-34	35.1978
ENSG00000090097	PCBP4	chr3	51962871	51968365	1908	-	1	5494	0	4.38	1.59	3.01343	6.42995e-18	1.52441e-16	17.1918
ENSG00000090097	PCBP4	chr3	51960611	51961020	1909	-	1	409	0	1.29	0.67	1.67438	1.18752e-16	2.6983e-15	15.9254
ENSG00000090097	PCBP4	chr3	51960256	51960281	1910	-	1	25	0	0.45	0.37	0.996934	8.20687e-11	1.34518e-09	10.0858
ENSG00000090097	PCBP4	chr3	51959598	51959623	1911	-	1	25	0	0.53	0.45	0.983277	2.91922e-12	5.26948e-11	11.5347
ENSG00000090097	PCBP4	chr3	51959234	51959383	1912	-	1	149	0	1.53	1.09	1.21449	1.00513e-15	2.22537e-14	14.9978
ENSG00000090097	PCBP4	chr3	51958328	51959055	1913	-	1	727	0	4.28	2.47	1.52449	7.1997e-15	1.45163e-13	14.1427
ENSG00000090097	PCBP4	chr3	51957853	51958153	1914	-	1	300	0	5.68	2.18	2.1156	1.65101e-12	2.84441e-11	11.7823
ENSG00000090263	MRPS33	chr7	141014910	141014960	1915	-	1	50	0	0.89	0.5	1.58436	2.83992e-14	5.69936e-13	13.5467
ENSG00000090263	MRPS33	chr7	141006234	141014358	1916	-	1	8124	0	20.37	14.03	1.37675	7.13675e-13	1.22831e-11	12.1465
ENSG00000133597	ADCK2	chr7	140672994	140673119	1917	+	1	125	0	0.83	0.07	4.27174	2.52421e-12	4.51988e-11	11.5979
ENSG00000133597	ADCK2	chr7	140673319	140673544	1918	+	1	225	0	2.5	1.01	2.09495	7.12815e-12	1.17441e-10	11.147
ENSG00000133597	ADCK2	chr7	140674194	140674219	1919	+	1	25	0	0.17	0.06	2.13182	3.17105e-11	5.347e-10	10.4988
ENSG00000090266	NDUFB2	chr7	140695997	140697010	1920	+	1	1013	0	51.55	12.02	3.32803	3.11282e-18	7.48556e-17	17.5068
ENSG00000090266	NDUFB2	chr7	140702032	140704967	1921	+	1	2935	0	80.18	34.74	1.79391	4.76698e-51	2.83732e-49	50.3218
ENSG00000090266	NDUFB2	chr7	140705642	140706642	1922	+	1	1000	0	5.67	4.41	1.89575	1.15322e-15	2.46523e-14	14.9381
ENSG00000090273	NUDC	chr1	26921767	26946329	1923	+	1	24562	0	152.2	50.02	2.89994	4.19811e-13	7.17895e-12	12.3769
ENSG00000090316	MAEA	chr4	1289911	1309446	1924	+	1	19535	0	1.46	0.6	2.27474	6.0061e-25	1.93527e-23	24.2214
ENSG00000090316	MAEA	chr4	1309995	1322467	1925	+	1	12472	0	19.19	10.23	1.61039	5.69811e-13	9.92648e-12	12.2443
ENSG00000090316	MAEA	chr4	1322492	1323508	1926	+	1	1016	0	0.42	0.34	1.06295	2.91281e-11	4.92666e-10	10.5357
ENSG00000090316	MAEA	chr4	1339557	1339857	1927	+	1	300	0	3.94	1.23	2.46311	2.23563e-14	4.37713e-13	13.6506
ENSG00000090372	STRN4	chr19	46746203	46746453	1928	-	1	250	0	2.7	0.23	4.38663	4.72716e-12	7.87812e-11	11.3254
ENSG00000090372	STRN4	chr19	46733073	46733223	1929	-	1	150	0	1.13	0.24	3.01557	2.98587e-13	5.54283e-12	12.5249
ENSG00000090432	MUL1	chr1	20507948	20508098	1930	-	1	150	0	1.3	0.36	2.83206	4.71251e-12	7.97609e-11	11.3267
ENSG00000090432	MUL1	chr1	20500497	20500547	1931	-	1	50	0	0.34	0.12	2.20589	1.78863e-11	3.039e-10	10.7475
ENSG00000090447	TFAP4	chr16	4261867	4272660	1932	-	1	10793	0	4.03	1.44	2.32959	3.42622e-12	5.8103e-11	11.4652
ENSG00000090447	TFAP4	chr16	4260584	4261792	1933	-	1	1208	0	0.21	0.1	1.82236	1.29522e-11	2.23936e-10	10.8877
ENSG00000090447	TFAP4	chr16	4260175	4260200	1934	-	1	25	0	0.14	0.04	2.47393	8.80608e-11	1.43692e-09	10.0552
ENSG00000090470	PDCD7	chr15	65133460	65133685	1935	-	1	225	0	2.02	0.54	2.75083	1.45656e-12	2.57028e-11	11.8367
ENSG00000090470	PDCD7	chr15	65133035	65133410	1936	-	1	375	0	4.13	1.06	3.23313	1.59859e-11	2.61468e-10	10.7963
ENSG00000090487	SPG21	chr15	64989454	64989914	1937	-	1	460	0	4.63	1.13	3.16839	2.36851e-13	4.30225e-12	12.6255
ENSG00000090487	SPG21	chr15	64983567	64989429	1938	-	1	5862	0	1.1	0.74	1.31107	1.01948e-18	2.6122e-17	17.9916
ENSG00000090487	SPG21	chr15	64963421	64963696	1939	-	1	275	0	4.63	2.16	1.81871	1.20786e-13	2.23042e-12	12.918
ENSG00000090520	DNAJB11	chr3	186570718	186577740	1940	+	1	7022	0	13.5	5.23	2.10429	2.73656e-13	4.8401e-12	12.5628
ENSG00000090520	DNAJB11	chr3	186577765	186577790	1941	+	1	25	0	0.23	0.12	1.66296	2.09246e-11	3.56708e-10	10.6793
ENSG00000090520	DNAJB11	chr3	186581385	186581510	1942	+	1	125	0	1.66	0.52	2.38208	1.01842e-14	2.05284e-13	13.9921
ENSG00000090520	DNAJB11	chr3	186581994	186582069	1943	+	1	75	0	1.08	0.49	1.85187	8.30223e-13	1.50904e-11	12.0808
ENSG00000142541	RPL13A	chr19	49487591	49487641	1944	+	1	50	0	143.11	60.18	2.05407	4.19179e-17	9.82843e-16	16.3776
ENSG00000161618	ALDH16A1	chr19	49462692	49464494	1945	+	1	1802	0	3.07	0.89	2.90771	2.4952e-06	2.1398e-05	5.60289
ENSG00000090554	FLT3LG	chr19	49485994	49486044	1946	+	1	50	0	0.86	0.63	1.18686	3.87487e-13	7.36935e-12	12.4117
ENSG00000090565	RAB11FIP3	chr16	425698	425898	1947	+	1	200	0	2.26	0.19	4.28727	7.43813e-13	1.31649e-11	12.1285
ENSG00000090565	RAB11FIP3	chr16	426223	426398	1948	+	1	175	0	1.33	0.35	2.96898	1.60231e-11	2.64407e-10	10.7953
ENSG00000090581	GNPTG	chr16	1351955	1352030	1949	+	1	75	0	0.56	0.13	2.82018	1.19751e-12	2.15785e-11	11.9217
ENSG00000090581	GNPTG	chr16	1352080	1352309	1950	+	1	229	0	2.06	0.91	2.03739	7.98996e-18	1.92872e-16	17.0975
ENSG00000090581	GNPTG	chr16	1361729	1362085	1951	+	1	356	0	3.75	2.91	1.14397	1.08318e-11	1.83239e-10	10.9653
ENSG00000090581	GNPTG	chr16	1362691	1363088	1952	+	1	397	0	4.16	2.17	1.66526	2.0836e-12	3.57322e-11	11.6812
ENSG00000090615	GOLGA3	chr12	132822155	132822255	1953	-	1	100	0	1.39	0.87	1.4376	1.18336e-12	2.14649e-11	11.9269
ENSG00000090621	PABPC4	chr1	39576385	39576685	1954	-	1	300	0	7.69	3.67	1.86323	1.28878e-14	2.52041e-13	13.8898
ENSG00000090621	PABPC4	chr1	39576310	39576360	1955	-	1	50	0	0.47	0.25	1.66695	1.15888e-11	1.99304e-10	10.936
ENSG00000090621	PABPC4	chr1	39576010	39576185	1956	-	1	175	0	1.75	0.87	1.92409	4.43416e-12	7.76076e-11	11.3532
ENSG00000090621	PABPC4	chr1	39575785	39575835	1957	-	1	50	0	0.94	0.69	1.17139	8.80881e-14	1.73432e-12	13.0551
ENSG00000090621	PABPC4	chr1	39563626	39563920	1958	-	1	294	0	4.13	2.97	1.2447	1.28852e-12	2.24695e-11	11.8899
ENSG00000090661	CERS4	chr19	8209362	8210723	1959	+	1	1361	0	2.04	0.3	3.66461	9.39351e-22	2.65368e-20	21.0272
ENSG00000090661	CERS4	chr19	8251086	8256658	1960	+	1	5572	0	5.81	2.52	2.00836	5.32207e-12	8.78033e-11	11.2739
ENSG00000090661	CERS4	chr19	8261934	8262209	1961	+	1	275	0	2.07	0.61	2.53981	1.10866e-11	1.85903e-10	10.9552
ENSG00000090686	USP48	chr1	21782873	21783123	1962	-	1	250	0	2.53	0.43	3.62995	8.8425e-12	1.44541e-10	11.0534
ENSG00000090863	GLG1	chr16	74606669	74607094	1963	-	1	425	0	6.57	1.21	3.19852	3.43252e-19	8.52102e-18	18.4644
ENSG00000090905	TNRC6A	chr16	24776978	24777028	1964	+	1	50	0	0.43	0.18	2.00193	4.70422e-11	7.64652e-10	10.3275
ENSG00000090924	PLEKHG2	chr19	39412868	39412893	1965	+	1	25	0	0.25	0.14	1.53051	2.99774e-11	5.0661e-10	10.5232
ENSG00000090924	PLEKHG2	chr19	39412918	39412968	1966	+	1	50	0	0.37	0.16	1.91509	4.49211e-11	7.47636e-10	10.3475
ENSG00000090932	DLL3	chr19	39507292	39507903	1967	+	1	611	0	7.13	2.31	2.50999	6.67472e-12	1.09613e-10	11.1756
ENSG00000090971	NAT14	chr19	55485212	55485789	1968	+	1	577	0	3.71	0.64	3.2958	1.23671e-14	2.45964e-13	13.9077
ENSG00000090971	NAT14	chr19	55486389	55487489	1969	+	1	1100	0	21.84	8.24	2.342	8.52089e-13	1.45061e-11	12.0695
ENSG00000090975	PITPNM2	chr12	123110474	123150806	1970	-	1	40332	0	0.86	0.54	2.20025	3.23181e-11	5.25627e-10	10.4906
ENSG00000090975	PITPNM2	chr12	123005260	123005360	1971	-	1	100	0	1.34	0.83	1.4251	1.5507e-12	2.77928e-11	11.8095
ENSG00000091009	RBM27	chr5	146203724	146203799	1972	+	1	75	0	0.49	0.07	3.60939	6.10693e-13	1.14308e-11	12.2142
ENSG00000091039	OSBPL8	chr12	76559401	76559701	1973	-	1	300	0	4.23	0.63	3.63809	2.28029e-14	4.42563e-13	13.642
ENSG00000091073	DTX2	chr7	76461750	76463558	1974	+	1	1808	0	0.63	0.16	3.01476	1.79084e-11	3.01002e-10	10.7469
ENSG00000091127	PUS7	chr7	105481078	105481128	1975	-	1	50	0	0.3	0.08	2.5672	3.36769e-11	5.6345e-10	10.4727
ENSG00000091140	DLD	chr7	107891172	107901741	1976	+	1	10569	0	3.55	1.76	2.06224	6.22263e-16	1.33005e-14	15.206
ENSG00000091140	DLD	chr7	107903532	107904967	1977	+	1	1435	0	0.24	0.12	1.73697	1.81172e-12	3.31261e-11	11.7419
ENSG00000091164	TXNL1	chr18	56624418	56647458	1978	-	1	23040	0	22.07	9.01	2.35329	8.79617e-16	1.8292e-14	15.0557
ENSG00000091317	CMTM6	chr3	32502645	32502745	1979	-	1	100	0	0.79	0.14	3.34248	3.39005e-14	6.74808e-13	13.4698
ENSG00000091483	FH	chr1	241519590	241519690	1980	-	1	100	0	2.5	2.04	1.02796	2.42419e-13	4.5866e-12	12.6154
ENSG00000091483	FH	chr1	241506074	241508633	1981	-	1	2559	0	1.57	0.8	1.88666	5.36509e-13	9.75804e-12	12.2704
ENSG00000091483	FH	chr1	241504192	241506024	1982	-	1	1832	0	1.09	0.71	1.33631	2.34214e-12	4.15772e-11	11.6304
ENSG00000091483	FH	chr1	241500419	241500519	1983	-	1	100	0	1.76	1.21	1.27862	1.90005e-13	3.57455e-12	12.7212
ENSG00000091483	FH	chr1	241497902	241498744	1984	-	1	842	0	1.16	0.58	1.79414	2.84518e-17	6.67126e-16	16.5459
ENSG00000144867	SRPRB	chr3	133805819	133807767	1985	+	1	1948	0	6.34	2.51	2.52606	2.92097e-13	5.24912e-12	12.5345
ENSG00000144867	SRPRB	chr3	133815700	133819771	1986	+	1	4071	0	4.86	2.9	1.74469	1.14392e-13	2.17893e-12	12.9416
ENSG00000091527	CDV3	chr3	133573685	133574185	1987	+	1	500	0	23.92	2.31	4.19466	1.54105e-24	4.78322e-23	23.8122
ENSG00000091527	CDV3	chr3	133574210	133574434	1988	+	1	224	0	2.07	0.4	3.20213	8.57978e-43	4.40332e-41	42.0665
ENSG00000091527	CDV3	chr3	133574754	133584047	1989	+	1	9293	0	4.27	2.8	1.42973	2.35466e-18	5.78051e-17	17.6281
ENSG00000091542	ALKBH5	chr17	18183252	18184889	1990	+	1	1637	0	17.74	4.84	2.72423	3.37414e-13	5.97714e-12	12.4718
ENSG00000091640	SPAG7	chr17	4967177	4967805	1991	-	1	628	0	0.86	0.25	2.51342	6.54013e-13	1.18779e-11	12.1844
ENSG00000091640	SPAG7	chr17	4959750	4960517	1992	-	1	767	0	16.35	4.83	2.48711	1.52478e-21	4.19775e-20	20.8168
ENSG00000091640	SPAG7	chr17	4959325	4959650	1993	-	1	325	0	12.45	7.17	1.46649	5.95774e-12	9.78e-11	11.2249
ENSG00000091651	ORC6	chr16	46689658	46690798	1994	+	1	1140	0	3.09	1.24	2.12895	8.67481e-19	2.16362e-17	18.0617
ENSG00000091651	ORC6	chr16	46690973	46692384	1995	+	1	1411	0	4.63	2.17	1.79507	2.6881e-16	5.89353e-15	15.5706
ENSG00000091651	ORC6	chr16	46696027	46697649	1996	+	1	1622	0	4.41	2.67	1.45589	4.45071e-15	9.17784e-14	14.3516
ENSG00000091732	ZC3HC1	chr7	130050477	130051359	1997	-	1	882	0	1.8	0.51	2.57533	2.63969e-17	6.09962e-16	16.5784
ENSG00000091732	ZC3HC1	chr7	130049079	130050452	1998	-	1	1373	0	1	0.25	2.73238	7.03105e-22	2.02046e-20	21.153
ENSG00000091732	ZC3HC1	chr7	130023682	130024446	1999	-	1	764	0	2.79	1.37	1.82655	1.94354e-12	3.39987e-11	11.7114
[truncated: 16,412 more rows]
