# Supplementary material for: Posttranscriptional regulation of PD-1 by PRMT5/WDR77 complex shapes T cell effector function and antitumor immunity
Source: J Clin Invest. 2026 Feb 2;136(3):e191469. doi: 10.1172/JCI191469 (PMC12867141; doi:10.1172/JCI191469)
Supplement: Supporting data values [file jci-136-191469-s368.xlsx]

## Sheet: Figure 1
Fig 1A
		NC			PDCD1 3'UTR
	Relative F-luc/R-luc	1.00045	1.0003	1.0011	0.804943	0.746267	0.725501
Fig 1B
		NC			PDCD1 3'UTR
	Relative Luciferase activity	1	1	1	0.690398	0.562418	0.765188
Fig 1C
	Relative expression of F-luc (hours)	NC			PDCD1 3'UTR
	0	1.04811	1.02293	1.01707	1.04882	1.04819	1.00497
	4	0.942661	1.07411	1.18153	0.475087	0.644604	0.617769
	8	0.753234	0.853156	0.931684	0.459075	0.427303	0.339176
Fig 1D
		NC			Pdcd1 3'UTR
	Relative F-luc/R-luc	1.0004	1	1.00037	0.809588	0.639195	0.777866
Fig 1E
		NC			Pdcd1 3'UTR
	Relative Luciferase activity	1	1	1	0.424239	0.395138	0.489175
Fig 1F
	Relative expression of F-luc (hours)	NC			Pdcd1 3'UTR
	0	1.00036	1.00158	1.00034	1.00245	1.00001	1.00395
	4	0.792514	0.916576	0.842804	0.60825	0.964881	0.262358
	8	0.706776	0.83061	0.961827	0.448174	0.574693	0.21021
Fig 1L
	Percentage of input (%)	IGG			PRMT5			WDR77
	PDCD1 3'UTR	0.457751	1.02218	0.787578	2.51246	4.16879	5.61429	3.30971	5.40594	4.4014
	GAPDH	0.0700938	0.0709477	0.0421323	0.00781229	0.0101452	0.009031	0.0442835	0.0407072	0.0278217
Fig 1M
	Percentage of input (%)	IGG			PRMT5			WDR77
	Pdcd1 3'UTR	1.36301	1.02707	0.0817231	4.53832	3.86173	7.6809	4.81277	4.89706	6.22615
	Gapdh	0.0363648	0.0759937	0.0399241	0.0274247	0.0413593	0.0219475	0.0580693	0.0308203	0.0200867
Fig 1O		Control			gRNAs
	5'UTR	1.00001	1.00302	1.00994	0.700309	0.466465	0.813266
	CDS-1	1	1.01832	1.00512	0.56421	0.737521	0.802633
	CDS-2	1.0034	1.03331	1.00023	0.656136	0.440778	0.738135
	3'UTR-1	1.00156	1.00582	1.00407	0.657391	0.371328	0.291147
	3'UTR-2	1.00101	1.03577	1.01175	0.71835	0.368201	0.402795

## Sheet: Figure 2
Fig 2C	sh-Con	sh-PRMT5-1	sh-PRMT5-2		Fig 2F	sh-Con	sh-PRMT5-1	sh-PRMT5-2	sh-WDR77-1	sh-WDR77-2
	1.00702	3.21384	2.30019			25.6	41	41.4	43.8	38.4
	1.00915	3.65285	2.19942			25.5	52.8	42.2	34.5	35.4
	1.02683	4.69973	4.34569			26.4	44.6	41	33.2	35
Fig 2D	sh-Con	sh-WDR77-1	sh-WDR77-2		Fig 2G	sh-Con	sh-PRMT5-1	sh-PRMT5-2	sh-WDR77-1	sh-WDR77-2
	1.0032	2.03814	2.18433			1	2.27644	2.14765	2.04071	2.17619
	1.01067	2.36743	3.35461			1	3.51931	2.7922	1.9331	1.82897
	1.00074	3.14834	1.69147			1	1.95825	2.22357	2.4951	2.19587
Fig 2J	Vector	PRMT5			Fig 2M	Vector	PRMT5	WDR77
	1.05873	0.095889				27.2	12.7	14.4
	1.02562	0.54565				26.8	16.4	19.1
	1.08791	0.748263				27.2	18	16.2
Fig 2K	Vector	WDR77			Fig 2N	Vector	PRMT5	WDR77
	1.00163	0.0869289				1	0.916667	0.695946
	1.00177	0.328492				1	0.7428	0.729527
	1.0007	0.592769				1	0.698106	0.731752
Fig 2O	Relative expression of PDCD1 (hours)	sh-Con			sh-PRMT5-1			sh-PRMT5-2			sh-WDR77-1			sh-WDR77-2
	0	1.00084	1.00105	1.00524	1.00136	1.00103	1.00063	1.00367	1.00279	1.0041	1.00054	1.00206	1.00538	1.00013	1.00161	1
	1	0.308923	0.294312	0.145542	0.711712	0.710456	0.553161	0.789914	0.579262	0.605948	0.633425	0.681995	0.560251	0.428886	0.340579	0.691194
	2	0.110164	0.129646	0.0784793	0.370713	0.378978	0.326314	0.264213	0.324789	0.290536	0.306434	0.335804	0.267434	0.298985	0.238928	0.275159
Fig 2P	Relative expression of PDCD1 (hours)	Vector			PRMT5			WDR77
	0	1.00588	1.00003	1.00061	1.00584	1.00001	1.00082	1.00069	1.00281	1.00338
	1	0.37759	0.304568	0.639842	0.484392	0.382131	0.415211	0.414056	0.527187	0.41725
	2	0.375632	0.278875	0.256075	0.218403	0.104685	0.158934	0.173596	0.177742	0.0680864
Fig 2Q	Relative expression of PDCD1 (hours)	sh-Con			sh-PRMT5-1			sh-PRMT5-2			sh-WDR77-1			sh-WDR77-2
	0	1.00367	1.0091	1.00161	1.00096	1.01485	1.02941	1.00183	1.00308	1.0154	1.00756	1.0076	1.02294	1.07533	1.00877	1.00215
	10	0.236158	0.214162	0.0605703	0.352939	0.466938	0.473169	0.341166	0.388341	0.40228	0.673552	0.70309	0.439859	0.38881	0.390516	0.425688
Fig 2R	Relative expression of PDCD1 (hours)	Vector			PRMT5			WDR77
	0	1.00151	1.00084	1.00617	1.06279	1.04725	1.00366	1.00988	1.11006	1.00181
	6	0.459275	0.303445	0.298791	0.0561495	0.128516	0.207532	0.125001	0.188016	0.0510655

## Sheet: Figure 3
Fig 3I
	Percentage of input (%)	PRMT5WT			PRMT5CD			PRMT5ADA			PRMT5DEL
	FLAG	16.2154	17.1955	9.98002	10.1005	16.6604	13.0099	4.98592	4.59287	2.47716	24.4879	20.894	15.645
	IgG	0.148	0.165	0.184	0.611	0.755	2.179	0.38	0.509	0	0.056	0.234	0.136
Fig 3L	Vector	PRMT5WT	PRMT5CD	PRMT5ADA	PRMT5DEL		Fig 3M	Vector	PRMT5WT	PRMT5CD	PRMT5ADA	PRMT5DEL
	19.7	12.7	15.6	22.3	16.1			1	0.244942	0.296599	0.938011	0.321567
	20.8	10.9	8.55	16.8	12.3			1	0.341383	0.573627	0.793797	0.277462
	19.6	11.2	9.9	19	12			1	0.358739	0.70749	0.962155	0.300394
Fig 3J	Vector	PRMT5WT	PRMT5CD	PRMT5ADA	PRMT5DEL		Fig 3N	Vector	PRMT5WT	PRMT5CD	PRMT5ADA
	1.00779	0.632419	0.691858	0.874938	0.702537			1.00379	0.250971	0.246238	0.944586
	1.00373	0.489079	0.398702	0.936808	0.465768			1.00119	0.108455	0.115957	1.11231
	1.00017	0.590642	0.530624	1.02566	0.557374			1.0014	0.295479	0.404726	0.982073
Fig 3O
	Relative expression of PDCD1 (hours)	Vector			PRMT5WT			PRMT5CD			PRMT5ADA
	0	1.00859	1.0008	1.04192	1.11004	1.04805	1.02552	1.02223	1.01376	1.16773	1.0079	1.09305	1.00819
	6	0.439855229561741	0.50948	0.270799	0.131709	0.195743	0.0906793	0.0612902	0.120551	0.159649	0.688339	0.34827	0.489784

## Sheet: Figure 4
Fig 4A			Fig 4B left			Fig 4B right
	WT	Prmt5cko		WT	Prmt5cko		WT	Prmt5cko
	-18.3852	-15.7314		27.9	41.4		719	1557
	-17.6841	-16.2616		35.9	73.8		1207	1698
	-18.225	-16.5288		23.1	67.3		469	2358
	-18.3771	-17.077		42.5	72.9		1944	4398
	-18.3987	-16.0498		27	39.7		324	1538
	-18.1812	-16.9726		35	68.9		766	1545
Fig 4C	Relative expression of Pdcd1 (hours)	WT					Prmt5cko
	0	1.0014	1.01903	1.00559	1.00219	1.00028	1.02124	1.00659	1.0002	1.01207	1.05904
	4	0.131647	0.169278	0.212241	0.20954	0.211383	0.43309	0.215284	0.892773	0.345469	0.452147
Fig 4D	Percentage of input	WT				Prmt5cko
	PRMT5	5.7737	3.63053	5.33956	2.7731	0.358167	0.0289485	0.0632452	0.100673
	WDR77	7.45862	1.90856	6.49149	10.8393	0.158737	0.0383591	0.0574749	0.117313
Fig 4E			Fig 4F left			Fig 4F right
	WT	Wdr77cko		WT	Wdr77cko		WT	Wdr77cko
	-19.7807	-14.4051		14.4	49.4		66.6	4119
	-16.7377	-14.7976		8.99	45.9		121	2119
	-16.5908	-15.5771		7.57	54.1		212	2943
	-17.2485	-15.637		7.39	27.6		148	3848
	-19.358	-15.5857		5.55	63.8		1741	3495
	-16.1112	-16.4273		38.3	61		116	3982
Fig 4G	Relative expression of Pdcd1 (hours)	WT						Wdr77cko
	0	1.00079	1.00348	1.00171	1.01666	1.00766	1.00036	1.00065	1.00167	1.00439	1.0025	1.01262	1.00253
	4	0.063884	0.295671	0.0536811	0.0337289	0.205674	0.0282096	0.496708	0.700968	0.358905	0.236069	0.32761	0.630722
Fig 4H	Percentage of input	WT				Wdr77cko
	PRMT5	5.12708	5.95858	6.85408	4.19221	1.58303	0.306705	1.025	0.164401
	WDR77	7.07417	7.19791	8.68511	5.29669	1.73234	0.498831	1.59531	0.103443
Fig 4I	CD44+	IgG				PD-1 antibody
	WT	28.9	24.2	38.7	30.5	44.9	40.6	9.14	38.3
	Prmt5cko	3.02	4.75	3.46	2.08	6.93	8.46	12.9	4.41
Fig 4J	Ki-67+	IgG				PD-1 antibody
	WT	25.4	19.6	29.5	25.5	21	21.8	23.5	11.1
	Prmt5cko	5.33	4.3	5.53	3.74	12.2	11.8	10.4	8.75
Fig 4K	IL-2+	IgG				PD-1 antibody
	WT	10.6	12.9	23	26.4	5.78	18.3	25.9	47.1
	Prmt5cko	8.95	5.78	8.81	3.26	13	21.2	17.1	12.2
Fig 4L	Gzmb+	IgG				PD-1 antibody
	WT	47.5	59.9	49.8	61.7	55.5	61.3	42.8	65.9
	Prmt5cko	31.4	23.4	43.3	35.8	44.4	62.4	58.6	42.5
Fig 4M	TNF-a+	IgG				PD-1 antibody
	WT	30.4	21.6	48.9	21.2	22.3	20.3	57.3	9.83
	Prmt5cko	5.65	2.44	3.59	5.88	15.2	6.75	11.5	8.19
Fig 4N	IFN-y+	IgG				PD-1 antibody
	WT	22	12.6	15.7	15.7	20.7	10.5	21.5	19.1
	Prmt5cko	5	4.37	2.57	2.76	10.8	13.1	9.34	5.72
Fig 4O	CD44+	IgG				PD-1 antibody
	WT	21.1	44.9	24.2	61.3	28.4	55.7	31.2	61.6
	Wdr77cko	5.42	10.3	10.5	12	19.7	16.2	18.6	16.3
Fig 4P	Ki-67+	IgG				PD-1 antibody
	WT	13.9	39.5	15.4	43.1	18.3	39.1	20.8	47.8
	Wdr77cko	4.38	3.31	1.04	5.87	16.5	13.2	11.6	7.32
Fig 4Q	IL-2+	IgG				PD-1 antibody
	WT	6.64	4.24	3.61	6.01	6.28	2.56	9.77	4.81
	Wdr77cko	2.05	1.79	2.3	1.63	4.61	3.76	4.87	4.75
Fig 4R	Gzmb+	IgG				PD-1 antibody
	WT	76.5	66.5	75.8	40.4	46.7	75.6	77.8	74.8
	Wdr77cko	8.74	4.08	3.9	5.35	17.4	25.7	27.5	23
Fig 4S	TNF-a+	IgG				PD-1 antibody
	WT	19.6	48.2	23.7	45.3	21.3	55.6	24	48.5
	Wdr77cko	6.71	11.6	10	1.92	8.78	22.7	23.5	14.2
Fig 4T	IFN-y+	IgG				PD-1 antibody
	WT	10.6	13.9	15.4	15.7	15.3	14.6	11	13
	Wdr77cko	1.26	0.94	1	0.78	3.52	2.43	4.06	4.57

## Sheet: Figure 5
Fig 5B
		IgG				PD-1 antibody
	WT OT-I	32.6	35.9	35.4	33.8	31.8	33.4	40.7	42.8
	Prmt5CKO OT-I	6.9	8.4	5.5	6.4	25.2	28.2	11.5	14
Fig 5D
		IgG				PD-1 antibody
	WT OT-I	40.9	43.2	44.3	39.5	37.5	47.3	37.7	50
	Wdr77CKO OT-I	14.8	21.6	24	19.6	22.5	24.8	29.5	31.3
Fig 5G		WT+IgG					WT+PD-1 antibody					Prmt5CKO+IgG					Prmt5CKO+PD-1 antibody
	0	0	0	0	0	0	0	0	0	0	0	0	0	0	0	0	0	0	0	0	0
	5	45.864	96.8	37.026	28.35	78.732	44.042	43.416	65.664	83.1875	36	92.2625	61.952	97.556	86.2125	67.712	78.336	78.336	61.017	39.8125	53.6
	7	125	105.3	59.976	121.838	121.25	112.694	130.235	60.7475	98.3125	55.296	162	146.957	131.072	115.2	114.048	91.238	86.25	72.9	54.15	63.2
	9	121.251	112.388	70.875	137.924	124.384	113.132	135.036	72.828	63.36	37.044	185.13	248.292	117.975	189.037	240.825	146.334	110.956	91.936	67.2	67.4885
	11	228.69	313.632	139.552	167.4	181.8	132.962	157.115	78.652	45.864	36.1415	268.584	355.25	215.6	244.688	435.006	264.375	134.613	113.438	86.0625	67.032
	13	303.75	298.424	202.8	194.56	220.28	152.1	94.1015	56.3945	33.6875	39.69	304	444.375	298.116	392.089	556.325	247.572	115	106.808	90.1125	97.344
	15	386.63	317.812	217.8	215.016	303.753	154.213	107.388	73.728	64.512	45.5625	331.578	653.482	397.373	540	590.382	295.312	171	116.272	122.5	105.338
	17	400	433.698	268.997	240.1	295.182	127.832	126.15	101.92	58.5385	48.668	480.632	854.756	659.395	701.8	818.583	284.376	194.35	154.905	134.613	113.724
Fig 5H		IgG					PD-1 antibody
	WT	0.276	0.351	0.267	0.287	0.388	0.086	0.037	0.151	0.119	0.123
	Prmt5CKO	0.846	0.722	0.725	0.899	0.64	0.203	0.204	0.145	0.31	0.2
Fig 5I		IgG					PD-1 antibody
	WT	17.2	18.4	29	17.4	18.6	15	15.4	11.9	27.4	31.6
	Prmt5CKO	8.38	14.6	6.09	13.4	8.3	5.35	8.62	16.6	12.5	9.44
Fig 5J		IgG					PD-1 antibody
	WT	38.9	44.6	45.6	54	55.6	52.7	55.5	74.2	66.1	46.2
	Prmt5CKO	5.51	16.4	9.59	29.1	15.7	20.4	22.2	18.2	13.9	31.5
Fig 5K		IgG					PD-1 antibody
	WT	477	887	770	838	979	747	702	806	936	909
	Prmt5CKO	1068	1189	1239	1321	1408	1001	1154	1346	1446	1362
Fig 5L		IgG					PD-1 antibody
	WT	2398	3184	3289	2777	2505	3650	3415	3340	2988	3408
	Prmt5CKO	2295	2429	1881	2384	1796	2726	2317	2823	2572	2749
Fig 5M		IgG					PD-1 antibody
	WT	2418	3086	1998	2667	1907	4710	6758	7579	5654	4959
	Prmt5CKO	948	1127	1287	1155	1091	2548	3552	3210	2448	2734
Fig 5N		IgG					PD-1 antibody
	WT	1421	1747	884	1348	1204	2911	2591	3824	1338	1494
	Prmt5CKO	537	507	530	509	894	879	1331	1785	1320	2213
Fig 5P		WT+IgG					WT+PD-1 antibody					Wdr77CKO+IgG					Wdr77CKO+PD-1 antibody
	0	0	0	0	0	0	0	0	0	0	0	0	0	0	0	0	0	0	0	0	0
	5	20.25	46.08	37.544	18.7395	42.527	37.584	32.4625	32.946	15	62.5	56.7	52.92	53.6625	65.664	47.628	24.75	39.204	74.0015	47.628	37.544
	7	96.25	105	72.111	93.636	97.344	44.8	41.154	43.3485	21.504	83.1875	163.8	147.6	169.136	110.864	136.8	89.888	70.262	64.856	74.4385	40.572
	9	230.688	144.342	86.0625	119.487	219.375	61.9415	46.4	48	25.047	57.6	221.812	161.448	239.447	169.305	200.9	91.2925	93.639	64.8	97.2	74.088
	11	270	154.275	151.423	172.651	285.77	96.9105	68.413	61.7625	30.625	63.75	486.68	231.2	361.25	408.726	379.456	114.95	127.008	74.88	104.4	80.4315
	13	307.242	238.136	210.392	201.144	254.144	114.95	75.9375	87.5	70.272	74.4385	642.663	277.344	451.315	485.98	417.15	195.201	153	154.87	111.6	74.925
	15	396.8	261.855	301.158	301.806	344.608	142.97	107.5	92.3355	85.833	108	846.72	447.536	645.048	615.322	487.35	304	176.62	222.188	157.216	81
	17	518.826	323.456	406.56	390.15	508.086	182.59	118.346	117.975	105.875	120.933	1036.8	685.396	951.665	765.184	688.176	330.672	222.206	233.928	181.476	133.2
Fig 5Q		IgG					PD-1 antibody
	WT	0.639	0.532	0.482	0.392	0.361	0.213	0.146	0.151	0.07	0.068
	Wdr77CKO	0.992	0.843	0.895	0.804	0.702	0.298	0.352	0.253	0.245	0.154
Fig 5R		IgG					PD-1 antibody
	WT	18.9	17.5	16.1	23.4	14.3	22	22.2	31.5	19.6	18.8
	Wdr77CKO	3.03	8.45	9.28	11	8.19	18.1	11.8	20.8	20	3.37
Fig 5S		IgG					PD-1 antibody
	WT	47.1	43.1	43	41.4	24.4	58	67.2	66.8	52.5	48.8
	Wdr77CKO	28.3	24.9	27.1	20.8	21.9	23.3	30.1	30	49.1	32.5
Fig 5T		IgG					PD-1 antibody
	WT	1074	797	708	859	873	1123	1102	713	929	671
	Wdr77CKO	1402	1854	1324	1892	1156	1366	1315	1206	1270	1473
Fig 5U		IgG					PD-1 antibody
	WT	2039	2484	2092	2750	2721	3273	2881	2956	3534	2449
	Wdr77CKO	1826	1505	1528	1860	1817	2477	2151	1962	1698	2077
Fig 5V		IgG					PD-1 antibody
	WT	2395	1113	2090	1674	2098	2168	4405	4860	2768	2367
	Wdr77CKO	777	892	856	845	898	2236	2856	2127	2402	3001
Fig 5W		IgG					PD-1 antibody
	WT	1237	1088	1022	936	941	2461	1285	1327	2674	2808
	Wdr77CKO	573	336	343	402	390	1903	2141	1735	1077	1087

## Sheet: Figure 6
Fig 6A
	Relative expression	sh-Con			sh-STAT1-1			sh-STAT1-2
	PRMT5	1.01162	1.00091	1.00238	0.628449	0.727519	0.65603	0.538215	0.69305	0.666385
	WDR77	1.00115	1.0009	1.00033	0.312615	0.628367	0.535179	0.256587	0.504455	0.381047
Fig 6B
	Relative expression	Vector			STAT1
	PRMT5	1.00048	1.00221	1.00133	1.40734	1.38944	1.34609
	WDR77	1.00153	1.00126	1.00189	1.49029	1.25316	1.48092
Fig 6D	Relative expression	0			25			50			100
	PRMT5	0.905675	1.10415	1.051	1.58101	1.49474	1.39579	2.10481	1.64096	1.61355	2.61817	1.99811	2.14865
	WDR77	0.963629	1.02329	1.00084	1.27665	1.26784	1.42145	2.23462	1.40094	2.48542	3.00591	1.81174	2.05022
Fig 6F	Relative expression	0			25			50			100
	PRMT5	1.11228	0.895628	1.0037	1.64104	1.76325	1.31141	2.35924	1.98757	1.83679	2.34523	1.53703	2.05441
	WDR77	1.05794	0.961614	1.00244	1.55879	1.26109	1.42419	2.5195	1.83414	1.89738	1.9201	1.92736	2.84906
Fig 6H
		Con			INF-α			INF-β
	STAT1	0.456135	3.68192	2.65538	13.7218	13.3196	14.5907	14.7092	18.4555	16.9848
	IgG	0.003269	0.5554	0.050555	0.002278	0.230539	0.423239	0.399326	0.599341	0.651226
Fig 6I
		Con			INF-α			INF-β
	STAT1	1.76023	1.91662	1.88548	9.47339	10.1184	9.80146	14.3131	13.291	10.5897
	IgG	0.004174	0.006967	0.004949	0.001036	0.003883	0.002845	0.002659	0.011003	0.012191
Fig 6J
		Con			INF-α			INF-β
	PRMT5	4.42012	4.48776	4.6828	7.31044	7.09522	8.25937	7.38905	7.28154	7.39814
	WDR77	2.95468	2.58995	4.90694	6.19291	6.45938	7.45101	5.63992	7.01149	6.9816
	IgG	0.207828	0.14731	0.0929552	0.079255	0.0340605	0.102469	0.179041	0.0107897	0.0430031
Fig 6L
		IgG				PD-1 antibody
	PBS	65.3	68.5	71.6	72.7	67	68.4	73.2	72
	Fludarabine	54.8	58.9	56.4	59.3	79	80.6	78.2	79.7
Fig 6M	Days	IgG+PBS								IgG+Fludarabine								PD-1 antibody+PBS								PD-1 antibody+Fludarabine
	0	0	0	0	0	0	0	0	0	0	0	0	0	0	0	0	0	0	0	0	0	0	0	0	0	0	0	0	0	0	0	0	0
	5	131.328	68.75	51.156	67.8375	45.9375	13.5	62.775	45.5625	84.64	73.964	61.74	83.1875	95.2875	53.958	58.19	53.802	49.6	43.32	13.5	46.464	57.7125	150.701	84.035	64.715	62.197	20.25	45.5625	44.109	62.622	23.85	77.234	4
	7	137.5	101.25	100	91.125	120.05	87.725	111.925	44.712	89.2375	85	136.25	213.15	173.225	86.25	57.9945	84.0375	90.992	49.248	58.4	48.668	65.8125	194.35	106.844	93.492	61.74	66.3255	89.056	224.516	100	71.656	65.6	4
	9	462.08	158.76	122.451	127.088	168.948	150.381	170.572	95	96.237	105.875	226.576	280.845	299.568	119.164	78.336	93.312	101.568	84.0375	77.5	62.5	76.25	317.68	146.713	103.243	90.1125	57.154	158.386	209.088	97.997	74.4	87.079	4.851
	11	470.4	185.4	158.108	127.5	194.936	157.216	199.073	146.072	158.4	150.822	252.35	291.964	541.008	228.096	87.6365	103.243	185.4	148.96	74.925	70.304	81.25	326.114	179.272	123.75	132.5	39.71	178.2	147.875	181.5	116.964	113.144	6.6125
	13	594.075	191.456	192.6	268.324	201.6	169.984	328.536	216.562	158.143	170.912	317.68	432.964	713.9	237.65	157.696	137.924	141.96	121	157.216	70.304	86.4	337.662	198.575	186.592	76.25	32.4	84.672	62.5	175.76	68.75	72.324	13.5
	15	898.746	496.375	211.25	238.464	254.826	310.675	352	304	473.812	281.25	383.268	892.688	925.75	265.6	475	192.2	146.016	101.4	117	73.75	96.237	425.25	219.284	181.5	62.361	29.808	68.85	32	193.43	62.5	22.5	13.5
	17	925.65	650.475	265.716	266.805	505.75	364.5	426.275	325.424	490.05	369.82	382.925	1079.09	958.812	343.188	475.154	336	181.8	94.77	111.6	108	117	451.25	271.779	125.023	40.344	65	37.57	32	150	35.594	0	4
	19	Dead	705.6	272.812	346.8	517.72	509.012	492.719	397.808	550.525	496.86	423.36	1433.44	1250	592.767	876.408	503.382	198.45	99.144	128.993	111.6	86.2125	428.688	462.721	93.775	50.625	4	65	31.5	148.72	53.24	0	0
Fig 6P		PBS					Fludarabine
	IgG	0.5634	0.712	0.544	0.765	0.621	0.625	0.773	1.069	0.911	0.581
	PD-1 antibody	0.256	0.346	0.219	0.185	0.257	0.013	0.058	0.146	0.088	0.089
Fig 6Q		PBS					Fludarabine
	IgG	22.7	29.6	47	46.8	44.4	19.8	10.1	16	14.1	25.8
	PD-1 antibody	27.9	28.7	29.1	30.5	36.5	3.22	7.17	8.07	13.1	11.9
Fig 6R		PBS					Fludarabine
	IgG	29.8	20	21.1	32.8	31.7	58.8	39.4	38.6	43.7	63.9
	PD-1 antibody	23.4	22.8	24.3	27.8	20	50.1	47.9	32.4	30.6	30
Fig 6S		PBS					Fludarabine
	IgG	39.7	47.5	51.6	49.6	39	42	38	29.8	46.3	56.2
	PD-1 antibody	60.5	69.8	56.4	57.9	59.6	77.8	61.8	79.1	63.1	81
Fig 6T		PBS					Fludarabine
	IgG	40.2	33.9	48.8	40.3	17.9	30.4	20	14.5	30.2	36.1
	PD-1 antibody	45.6	73.1	67.3	48.6	69.7	89.8	81.6	92.3	73	80.8
Fig 6U		PBS					Fludarabine
	IgG	49.4	17.3	12.8	11.9	39.2	21.7	18.2	6.65	14	16.6
	PD-1 antibody	62.7	34.2	46.9	48.8	45.2	68.6	53.4	61.6	45.2	81.2
Fig 6V		PBS					Fludarabine
	IgG	44.9	31.8	48.1	30.9	30.6	31.4	54.9	66	46.4	34.6
	PD-1 antibody	63.5	64.3	46.1	58.3	61.6	76.7	63.9	82.7	65.7	75.3

## Sheet: Figure 7
Figure 7A Top	PRMT5	PDCD1		Figure 7A Bottom	WDR77	PDCD1
	0.0458549	0.0281867			0.110576	0.0281867
	0.0331079	0.279626			0.064061	0.279626
	0.0602363	0.0381682			0.161783	0.0381682
	0.0417489	0.291456			0.0671149	0.291456
	0.0384796	0.400588			0.0848278	0.400588
	0.0716613	0.0270706			0.171996	0.0270706
	0.0710038	0.207627			0.0649859	0.207627
	0.036139	0.292359			0.0903064	0.292359
Figure 7B Top	PRMT5	PDCD1		Figure 7B Bottom	WDR77	PDCD1
	0.0871859	0.267687			0.127531	0.267687
	0.0631221	0.327295			0.10329	0.327295
	0.066426	0.448385			0.10441	0.448385
	0.0831768	0.0663945			0.211433	0.0663945
	0.0728894	0.280755			0.105206	0.280755
	0.070434	0.430985			0.12888	0.430985
Figure 7G	Responder	Non-responder		Figure 7H	Complete Response	Partial Response	Stable Disease
	1.89870967741936	0.744451219512195			0.271805	0.333296	0.103776
	0	0.95027397260274			0.239	0.512767	0.421974
	0.171348314606741	0.846621621621622			0.169726	0	0.340482
	0.298281	0.372142857142857			0.0995562	0.196012
	0.174166666666667	0.410583333333333			0	0.404799
	0	0.682608695652174			0	0.126799
	0	0.313833333333333			0
	0	0.245542168674699			0.321243
		0.503301886792453			0.309427
		0.667368421052632			0
		1.41562			0.195476
		1.07634146341463
		1.13913043478261
		0
		0.584829545454545
		0.150333333333333
		0.696666666666667
		0.6138
		0
		0.53125
		0.657165354330709
Figure 7I	Responder	Non-responder		Figure 7J	Responder	Non-responder
	0.387634	0.631341			0.240039	0.290255
	0	0.791233			0.245954	1.45605
	0.376067	0.195405			0	0.284545
	0.408281	0.56			0.0390097	0.487966
	0.498333	0.235833			0.19983	0
	0.601333	0.656304			0
	0	0.573
	0	0.480723
		0.445094
		0.439123
		0.51875
		0.339024
		0.318551
		0
		0.421591
		0.0533333
		0.777007
		0.700333
		2.81333
		0.972841
		0.534252

## Sheet: Figure S1
Fig S1A
		NC			PDCD1 3'UTR
	Relative F-luc/R-luc	1.01107	1.00086	1.00291	0.26039	0.622809	0.572014
Fig S1B
		NC			PDCD1 3'UTR
	Relative Luciferase activity	1	1	1	0.282709	0.342984	0.35989
Fig S1C
	Relative expression of F-luc (hours)	NC			PDCD1 3'UTR
	0	1.05886	0.961372	1.00802	1.00001	1.01177	1.00039
	12	0.990208	0.93425	0.808479	0.77341	0.810205	1.34282
	24	0.790339	0.739052	0.854314	0.654439	0.298223	0.32976
Fig S1F		IgG			PRMT5			WDR77
	PDCD1 3'UTR	0.214587	0.171847	0.362072	5.69773	4.15381	4.94886	4.97034	3.1559	4.32163
	GAPDH	0.0221421	0.0156352	0.02336	0.028791	0.025165	0.0651158	0.126417	0.0973148	0.136331
Fig S1G	PRMT5	WDR77	IgG
	2.21305	2.62977	0.455931
	3.45846	1.06029	0.401145
	3.18632	2.74238	0.25266
Fig S1J	si-NC	si-PDCD1-1	si-PDCD1-2
	1.00182	0.316391	0.3937
	1.002	0.39945	0.597022
	1.00366	0.683906	0.320223
Fig S1K	NC	PDCD1 3'UTR
	1.00984	563.967
	1.00354	511.708
	1.00041	544.769

## Sheet: Figure S2
Fig S2B	sh-Con	sh-PRMT5-1	sh-PRMT5-2	sh-WDR77-1	sh-WDR77-2
	1.00042	2.19244	1.75757	1.53866	1.33683
	1.01711	1.69975	1.54341	1.81615	1.84388
	1.00361	1.81786	1.38037	1.45063	1.52594
Fig S2C	sh-Con	sh-PRMT5-1	sh-PRMT5-2	sh-WDR77-1	sh-WDR77-2
	20.8	32.2	33.1	31.1	28.1
	21.6	39.6	28.2	32.9	36.7
	19.8	33.3	29.4	26.7	32.8
Fig S2D	sh-Con	sh-PRMT5-1	sh-PRMT5-2	sh-WDR77-1	sh-WDR77-2
	1	1.13905	1.13189	1.225	1.15217
	1	1.24796	1.3375	1.26158	1.20572
	1	1.2446	1.33379	1.14137	1.23359
Fig S2F	Vector	PRMT5	WDR77
	1.0011	0.415311	0.794865
	1.01805	0.541168	0.719907
	1.0169	0.594498	0.615233
	1.01272	0.436823	0.590836
Fig S2G	Vector	PRMT5	WDR77
	36.6	9.06	7.28
	20	10.9	8
	23.9	5.46	9.21
	17.5	3.04	5.22
Fig S2H	Vector	PRMT5	WDR77
	1	0.686275	0.72549
	1	0.818182	0.545455
	1	0.563584	0.612717
	1	0.445205	0.630137

## Sheet: Figure S3
Fig S3E	Jurkat-WT	PRMT5 KO	WDR77 KO		Fig S3F	Jurkat-WT	PRMT5 KO	WDR77 KO
	1.156	4.09814	4.27362			1.00084	4.46297	2.33728
	0.830097	3.70866	4.08727			1.00316	2.85733	2.55442
	1.04211	4.1961	4.17575			1.00236	2.89106	2.89669
Fig S3G	Jurkat-WT	PRMT5 KO	WDR77 KO		Fig S3H	Jurkat-WT	PRMT5 KO	WDR77 KO
	20.9	61.6	68.9			1	2.02148	1.60795
	25.8	52.1	61.9			1	1.65691	2.21789
	29.8	68.8	66.3			1	1.65206	2.33292
Fig S3I	hours	JURKAT-WT			PRMT5 KO			WDR77 KO
	0	1.00027	1.00026	1.014	1.00164	1.00211	1.00086	1.00012	1.09751	1.00198
	1	0.562241	0.579996	0.382	0.440411	0.654146	0.735501	0.642884	0.593384	0.860475
	2	0.107411	0.157528	0.108	0.266016	0.368485	0.471693	0.35843	0.558697	0.287509
Fig S3K	sh-Con	sh-PRMT5-1	sh-PRMT5-2	sh-WDR77-1	sh-WDR77-2		Fig S3L	Vector	PRMT5	WDR77
	1.00205	3.6949	4.28213	2.40521	3.54542			1.00033	0.248589	0.29088
	1.00258	3.87014	4.13516	2.40399	3.60525			1.00113	0.246095	0.240148
	1.00672	3.12749	2.66721	2.32206	2.03696			1.00398	0.307266	0.377787
	1.00183	2.11159	2.3888	3.96192	1.9483
Fig S3M	hours	Jurkat-WT			PRMT5 KO			WDR77 KO
	0	1.00062	1.00141	1.03395	1.05663	1.01989	1.00635	1.00127	1.0004	1.00361
	10	0.0824287	0.142239	0.0892042	0.421183	0.235923	0.255448	0.457329	0.552533	0.374312

[truncated: 14 more sheets: Figure S4, Figure S5, Figure S6, Figure S7, Figure S8, Figure S9, Figure S10, Figure S11, Figure S12, Figure S13, Figure S14, Figure S16, Figure S17, Figure S18]
